# Supplementary material for: Metabolic modelling reveals broad changes in gut microbial metabolism in inflammatory bowel disease patients with dysbiosis
Source: NPJ Syst Biol Appl. 2021 May 6;7:19. doi: 10.1038/s41540-021-00178-6 (PMC8102608; doi:10.1038/s41540-021-00178-6)
Supplement: Supplementary file 2 — Supplementary Data 1 [file 41540_2021_178_MOESM2_ESM.xlsx]

## Sheet: Supplementary_Table_1
Supplementary Table 1: Details on the uptake and secretion of the 419 metabolites for which exchange reactions existed in at least one microbiome model.
	Only uptake	Only secretion	Uptake and secretion	Total production	No flux
(3 4-dihydroxyphenyl)acetate	0	6	0	6	102
(4-hydroxyphenyl)acetaldehyde	0	44	0	44	64
(R)-3-hydroxybutyrate	0	105	0	105	3
(R)-Acetoin	0	71	0	71	37
(R)-Pantothenate	108	0	0	0	0
(S)-propane-1 2-diol	0	28	0	28	80
1 2-Diacyl-sn-glycerol	108	0	0	0	0
1 5-Diaminopentane	0	85	0	85	23
12-Dehydrocholate	0	100	0	100	8
2 3-dihydroxicinnamic acid	0	0	0	0	108
2-Dehydro-3-deoxy-D-gluconate	0	104	0	104	4
2-Demethylmenaquinone 8	108	0	0	0	0
2-deoxy-D-ribose	0	0	0	0	108
2-deoxyadenosine	0	0	108	108	0
2-Hydroxyphenylacetate	0	93	0	93	15
2-methylbutyrate	0	32	0	32	76
2-o-methylfucose	0	0	0	0	108
2-O-methylxylose	0	0	0	0	108
2-Oxobutanoate	0	0	108	108	0
2-Oxoglutarate	0	108	0	108	0
3-(2 3-Dihydroxyphenyl)propanoate	0	9	0	9	99
3-(3-hydroxy-phenyl)propionate	0	0	0	0	108
3-(n-Morpholino)Propanesulfonic Acid	0	0	0	0	108
3-Dehydrochenodeoxycholate	0	96	0	96	12
3-Dehydrocholate	0	96	0	96	12
3-deoxy-d-lyxo-heptulosaric aci	0	0	0	0	108
3-Deoxy-D-manno-2-octulosonate	0	0	0	0	108
3-hydroxycinnamic acid	0	0	0	0	108
3-Hydroxyphenylacetate	0	0	0	0	108
3-methyl-2-oxopentanoate	1	0	107	107	0
4-Aminobenzoate	108	0	0	0	0
4-Aminobutanoate	0	107	0	107	1
4-hydroxybenzoate	57	0	51	51	0
4-hydroxyphenylacetate	0	40	0	40	68
4-Hydroxyproline	0	0	0	0	108
4-Methylcatechol	0	4	0	4	104
5-Aminopentanoate	0	32	0	32	76
5-hydroxy-L-tryptophan	108	0	0	0	0
5-Methyltetrahydrofolic acid	42	0	66	66	0
5-Methylthioadenosine	0	66	0	66	42
7-Dehydrochenodeoxycholate	0	107	0	107	1
7-ketodeoxycholate	0	107	0	107	1
Aceric acid	0	0	0	0	108
Acetaldehyde	0	108	0	108	0
Acetate	0	0	108	108	0
Acetoacetate	0	107	0	107	1
Adenine	0	0	108	108	0
Adenosine	0	0	108	108	0
Adenosylcobalamin	103	0	5	5	0
Allantoin	0	0	0	0	108
Allodeoxycholic acid	0	53	0	53	55
Allolithocholic acid	0	53	0	53	55
Alpha-mannan yeast	0	0	0	0	108
Ammonium	0	108	0	108	0
AMP	108	0	0	0	0
Amylopectin	0	0	0	0	108
Amylose	0	0	0	0	108
Arabinan	0	0	0	0	108
Arabinotriose	0	0	0	0	108
Arabinoxylan	0	0	0	0	108
Arbutin	0	0	0	0	108
arsenate	0	0	0	0	108
arsenite	0	0	0	0	108
Arsenobetaine	0	0	0	0	108
beta-glucans	0	3	0	3	105
Bicarbonate	108	0	0	0	0
Biotin	108	0	0	0	0
butanesulfonate	0	0	0	0	108
Butanol	0	12	0	12	96
Butyrate	1	0	107	107	0
Cadmium	0	0	0	0	108
Calcium	108	0	0	0	0
Carbon dioxide	0	108	0	108	0
Carob galactomannan	0	0	0	0	108
cellobiose	0	0	0	0	108
Cellulose	108	0	0	0	0
chenodeoxycholate	0	108	0	108	0
Chicory inulin	0	0	0	0	108
Chloride	108	0	0	0	0
Cholate	0	108	0	108	0
Cholesterol	108	0	0	0	0
Choline	108	0	0	0	0
Choline sulfate	0	0	0	0	108
Chorismate	10	0	98	98	0
chromate	0	0	0	0	108
Citrate	1	0	107	107	0
Citrate-Mg	0	0	0	0	108
CMP	0	8	0	8	100
Cob(I)alamin	103	0	5	5	0
Cob(II)alamin	0	0	0	0	108
Cobalt	108	0	0	0	0
Coenzyme A	0	8	0	8	100
Copper	108	0	0	0	0
Coprostanol	0	4	0	4	104
Core 2	0	100	0	100	8
Core 3	0	100	0	100	8
Core 4	108	0	0	0	0
Core 5	108	0	0	0	0
Core 6	0	100	0	100	8
Core 7	108	0	0	0	0
Core 8	108	0	0	0	0
crotonobetaine	0	43	0	43	65
Cyanate	0	0	0	0	108
Cytidine	0	0	108	108	0
cytosine	19	0	89	89	0
D-alanine	0	0	108	108	0
D-Apiose	0	0	0	0	108
D-Arabinose	103	0	5	5	0
D-Fructose	0	0	108	108	0
D-Galactarate	0	0	0	0	108
D-Galactonate	0	0	0	0	108
D-Galactose	0	0	108	108	0
D-Galacturonate	0	0	0	0	108
D-glucarate(2-)	0	0	0	0	108
D-glucitol	108	0	0	0	0
D-gluconate	0	106	0	106	2
D-Glucosamine	0	83	0	83	25
D-glucose	0	0	108	108	0
D-Glucose 6-phosphate	0	52	0	52	56
D-glucuronate	0	88	0	88	20
D-lactate	0	108	0	108	0
D-Mannitol	14	0	94	94	0
D-Mannose	0	0	0	0	108
D-Mannose 6-phosphate	0	0	0	0	108
D-Methionine	0	0	0	0	108
D-ribose	1	0	107	107	0
D-serine	0	0	0	0	108
D-xylose	108	0	0	0	0
dATP	0	8	0	8	100
deoxycholic acid	0	53	0	53	55
Deoxycytidine	0	0	108	108	0
Deoxyguanosine	6	0	102	102	0
Deoxyinosine	0	0	0	0	108
Deoxyuridine	0	0	0	0	108
Dephospho-CoA	0	0	0	0	108
Dextran 40 1 6-alpha-D-Glucan	0	0	0	0	108
Dextrin	0	0	0	0	108
Diacetyl	0	72	0	72	36
Dimer GalNAc-GlcA	0	87	0	87	21
Dimer GalNAc-IdoA	0	87	0	87	21
Dimer GalNAc-IdoA2S	0	87	0	87	21
Dimer GalNAc4S-GlcA	0	87	0	87	21
Dimer GalNAc4S-IdoA2S	0	87	0	87	21
Dimer GalNAc6S-GlcA	0	87	0	87	21
Dimethyl sulfide	0	0	0	0	108
Dimethyl sulfoxide	0	0	0	0	108
Diphosphate	0	108	0	108	0
disialyl-T antigen	108	0	0	0	0
Dopamine	0	79	0	79	29
dTMP	0	58	0	58	50
dTTP	0	70	0	70	38
ethanesulfonate	0	0	0	0	108
Ethanol	0	0	108	108	0
Ethanolamine	0	0	0	0	108
F1alpha	108	0	0	0	0
Ferrichrome	0	0	0	0	108
Folate	14	0	94	94	0
Formaldehyde	101	0	7	7	0
Formate	0	0	108	108	0
Fumarate	0	108	0	108	0
Gal4S-Gal-Xyl-L-Ser-protein	0	87	0	87	21
Gal6S-Gal-Xyl-L-Ser-protein	0	87	0	87	21
galactitol	0	0	0	0	108
GalNAc4S-GlcA proteoglycan	108	0	0	0	0
GalNAc6S-GlcA proteoglycan	108	0	0	0	0
gamma-butyrobetaine	0	43	0	43	65
GlcNAc-alpha-1 4-Core 1	108	0	0	0	0
GlcNAc-alpha-1 4-Core 2	108	0	0	0	0
Glucosamine 2 6-sulfate	0	83	0	83	25
Glutarate	0	10	0	10	98
Gly-Cys	0	0	0	0	108
Glycerol	0	0	108	108	0
Glycerol 3-phosphate	0	0	108	108	0
Glycine	0	0	108	108	0
Glycine betaine	0	104	0	104	4
glycochenodeoxycholate	108	0	0	0	0
glycocholate	108	0	0	0	0
glycogen structure 2	0	0	0	0	108
glycogen structure 4	0	0	0	0	108
glycogen structure 5	0	0	0	0	108
Glycolaldehyde	0	108	0	108	0
Glycolate	0	98	0	98	10
Glycyl-L-asparagine	0	0	0	0	108
Glycyl-L-aspartate	0	0	0	0	108
Glycyl-L-glutamate	0	0	0	0	108
Glycyl-L-glutamine	0	0	0	0	108
Glycyl-L-methionine	0	0	0	0	108
Glycyl-L-tyrosine	0	0	0	0	108
Glycylleucine	0	0	0	0	108
Glycylphenylalanine	0	0	0	0	108
Glycylproline	0	0	0	0	108
GTP	0	8	0	8	100
Guanine	0	0	108	108	0
Guanosine	0	0	108	108	0
Heparan sulfate degradation product 1	0	83	0	83	25
Heparan sulfate degradation product 10	0	83	0	83	25
Heparan sulfate degradation product 11	0	83	0	83	25
Heparan sulfate degradation product 12	0	83	0	83	25
Heparan sulfate degradation product 13	0	83	0	83	25
Heparan sulfate degradation product 14	0	0	0	0	108
Heparan sulfate degradation product 15	0	0	0	0	108
Heparan sulfate degradation product 2	0	83	0	83	25
Heparan sulfate degradation product 3	0	83	0	83	25
Heparan sulfate degradation product 4	0	83	0	83	25
Heparan sulfate degradation product 5	0	83	0	83	25
Heparan sulfate degradation product 6	0	83	0	83	25
Heparan sulfate degradation product 7	0	83	0	83	25
Heparan sulfate degradation product 8	0	83	0	83	25
Heparan sulfate degradation product 9	0	83	0	83	25
heparan sulfate proteoglycan	108	0	0	0	0
Hexadecanoate (n-C16:0)	0	0	108	108	0
hexanesulfonate	0	0	0	0	108
Hg2+	0	0	0	0	108
Histamine	29	0	79	79	0
Homogalacturonan	0	0	0	0	108
hyaluronan	108	0	0	0	0
Hyaluronan biosynthesis precursor 1	0	85	0	85	23
Hyaluronan degradation product 1	0	85	0	85	23
Hydrogen	0	108	0	108	0
Hydrogen peroxide	0	1	0	1	107
Hydrogen sulfide	0	0	108	108	0
Hypoxanthine	1	0	107	107	0
IdoA2S-GalNAc4S proteoglycan	108	0	0	0	0
Indole	0	107	0	107	1
indole-3-acetate	0	11	0	11	97
Indole-3-propionate	0	32	0	32	76
Inosine	0	108	0	108	0
Iron(II)	108	0	0	0	0
Iron(III)	108	0	0	0	0
Isethionic acid	0	0	0	0	108
Isobutyrate	0	102	0	102	6
Isocaproate	0	101	0	101	7
Isochenodeoxycholate	0	95	0	95	13
Isocholate	0	95	0	95	13
Isoprene	0	58	0	58	50
Isovalerate	0	101	0	101	7
Kestopentaose	0	0	0	0	108
Kestose	0	0	0	0	108
Kestotetraose	0	0	0	0	108
keto-phenylpyruvate	0	58	0	58	50
Konjac glucomannan	0	0	0	0	108
L-alanine	0	0	108	108	0
L-alanyl-L-aspartate	0	0	0	0	108
L-alanyl-L-glutamate	0	0	0	0	108
L-alanyl-L-glutamine	0	0	0	0	108
L-alanyl-L-histidine	0	0	0	0	108
L-alanyl-L-leucine	0	0	0	0	108
L-alanyl-L-threonine	0	0	0	0	108
L-alanylglycine	0	0	0	0	108
L-arabinose	108	0	0	0	0
L-arginine	0	0	108	108	0
L-asparagine	0	0	108	108	0
L-aspartate	0	0	108	108	0
L-Carnitine	108	0	0	0	0
L-cysteate(1-)	0	0	0	0	108
L-cysteine	0	0	108	108	0
L-cysteinylglycine	108	0	0	0	0
L-cystine	9	0	99	99	0
L-dopa	108	0	0	0	0
L-fucose	0	0	0	0	108
L-Fucose 1-phosphate	0	0	0	0	108
L-glutamate	0	0	108	108	0
L-glutamine	0	0	108	108	0
L-histidine	0	0	108	108	0
L-Homoserine	0	0	0	0	108
L-Idonate	0	27	0	27	81
L-iduronate	0	88	0	88	20
L-isoleucine	0	0	108	108	0
L-kynurenine	9	0	99	99	0
L-lactate	0	108	0	108	0
L-leucine	0	0	108	108	0
L-lysine	0	0	108	108	0
L-Lyxose	0	0	0	0	108
L-malate	0	108	0	108	0
L-methionine	0	0	108	108	0
L-Methionine Sulfoxide	0	0	0	0	108
L-methionine-R-sulfoxide	0	0	0	0	108
L-methionyl-L-alanine	0	0	0	0	108
L-phenylalanine	0	0	108	108	0
L-proline	0	0	108	108	0
L-Rhamnose	0	0	0	0	108
L-serine	0	0	108	108	0
L-Sorbitol	0	0	0	0	108
L-threonine	0	0	108	108	0
L-tryptophan	0	0	108	108	0
L-tyrosine	0	0	108	108	0
L-valine	0	0	108	108	0
Lactose	108	0	0	0	0
Laminaribiose	0	0	0	0	108
Laminarin	0	0	0	0	108
Lanosterol	108	0	0	0	0
Larch arabinogalactan	0	0	0	0	108
Laurate	1	0	107	107	0
Lead	0	0	0	0	108
Levan 1000 fructose units	0	0	0	0	108
Levanbiose	0	0	0	0	108
Levantetraose	0	0	0	0	108
Levantriose	0	0	0	0	108
Lichenin from Icelandic moss	0	0	0	0	108
Lithocholate	0	53	0	53	55
Magnesium	108	0	0	0	0
Malonate	0	0	0	0	108
Maltohexaose	0	0	0	0	108
Maltose	0	0	108	108	0
Maltotriose	0	46	0	46	62
Manganese	108	0	0	0	0
mannotriose (beta-1 4)	0	0	0	0	108
Melibiose	0	0	0	0	108
Menaquinone 7	108	0	0	0	0
Menaquinone 8	0	0	108	108	0
meso-2 6-Diaminoheptanedioate	4	0	104	104	0
Methane	0	10	0	10	98
methanesulfonate	0	0	0	0	108
Methanethiol	0	56	0	56	52
Methanol	0	90	0	90	18
Molybdate	0	0	0	0	108
myo-inositol	0	5	0	5	103
N N-diacetylchitobiose	0	0	0	0	108
N-acetyl-D-galactosamine	0	101	0	101	7
N-acetyl-D-glucosamine	4	0	104	104	0
N-acetyl-D-mannosamine	21	0	87	87	0
N-acetylneuraminate	0	100	0	100	8
NADP	0	8	0	8	100
nickel	0	0	0	0	108
Nicotinamide	15	0	93	93	0
Nicotinate	0	0	108	108	0
Nitrate	0	0	0	0	108
Nitric oxide	0	41	0	41	67
Nitrite	9	0	99	99	0
Nitrogen	0	9	0	9	99
Nitrous oxide	0	41	0	41	67
NMN	108	0	0	0	0
Oat spelt xylan	0	0	0	0	108
Octadecanoate (n-C18:0)	0	0	108	108	0
Octadecenoate (n-C18:1)	108	0	0	0	0
Ornithine	0	0	108	108	0
Oxalate	0	98	0	98	10
Oxaloacetate	0	35	0	35	73
Oxidized glutathione	9	0	99	99	0
Oxygen	0	103	0	103	5
p-Cresol	0	32	0	32	76
Pectic galactan (potato)	0	0	0	0	108
pectins	0	0	0	0	108
Phenol	0	84	0	84	24
Phenylacetate	0	98	0	98	10
Phenylpropanoate	0	32	0	32	76
Phosphate	106	0	2	2	0
Pimelate	0	0	0	0	108
Polysulfide	0	0	0	0	108
Potassium	108	0	0	0	0
Potato rhamnogalacturonan I	0	0	0	0	108
Propane-1 3-diol	0	33	0	33	75
Propionate	0	108	0	108	0
protein-linked serine or threonine residue	0	100	0	100	8
Protoheme	108	0	0	0	0
Proton	0	0	108	108	0
Pullulan	0	0	0	0	108
Putrescine	0	0	108	108	0
Pyridoxal	59	0	49	49	0
Pyridoxamine	108	0	0	0	0
Pyridoxine	18	0	90	90	0
pyruvate	0	103	0	103	5
Quinone	108	0	0	0	0
R_R__2_3_Butanediol	0	31	0	31	77
Raffinose	0	0	0	0	108
Reduced glutathione	9	0	99	99	0
Reduced riboflavin	0	99	0	99	9
Resistant starch	108	0	0	0	0
Riboflavin	1	0	107	107	0
S-Adenosyl-L-homocysteine	0	6	0	6	102
S-Adenosyl-L-methionine	108	0	0	0	0
Salicin	0	0	0	0	108
selenate	0	0	0	0	108
selenite	0	0	0	0	108
Serotonin	0	79	0	79	29
sialyl-T antigen	0	100	0	100	8
sialyl-Tn antigen	108	0	0	0	0
Siroheme	108	0	0	0	0
Sodium	108	0	0	0	0
Soluble starch	108	0	0	0	0
Spermidine	42	0	66	66	0
Stachyose	0	0	0	0	108
Starch degradation product	0	108	0	108	0
Succinate	0	108	0	108	0
Sucrose	108	0	0	0	0
Sulfate	16	0	92	92	0
Sulfite	0	51	0	51	57
sulfoacetate	0	0	0	0	108
T antigen (core 1)	0	100	0	100	8
Taurine	0	108	0	108	0
taurochenodeoxycholate	108	0	0	0	0
taurocholate	108	0	0	0	0
tetradecanoate (n-C14:0)	0	0	108	108	0
Tetrahydrofolic acid	42	0	66	66	0
Tetrathionate	0	0	0	0	108
Thiamin	91	0	17	17	0
Thiosulfate	0	47	0	47	61
Thymidine	0	0	108	108	0
Tn antigen	0	100	0	100	8
trans-Cinnamate	0	0	0	0	108
Trehalose	0	0	0	0	108
Trimethylamine	0	103	0	103	5
Trimethylamine N-oxide	0	98	0	98	10
Tryptamine	0	79	0	79	29
Tyr-194 of apo-glycogenin protein	0	0	0	0	108
Tyramine	0	79	0	79	29
Uracil	3	0	105	105	0
Urea	0	108	0	108	0
Uridine	0	108	0	108	0
Ursocholate	0	96	0	96	12
Ursodiol	0	96	0	96	12
Valeric acid	0	12	0	12	96
Water	0	0	108	108	0
Wine rhamnogalacturonan II	0	0	0	0	108
Xanthine	35	0	73	73	0
Xanthosine	0	51	0	51	57
Xyl-L-Ser (protein)	0	0	0	0	108
Xyluglucan	0	0	0	0	108
Zinc	108	0	0	0	0

## Sheet: Supplementary_Table_2
Supplementary Table 2: Net production fluxes (mmol*g dry weight-1*hr-1) computed for the 108 microbiome models.
		SRR2145323	SRR2145335	SRR2145392	SRR2145412	SRR2145416	SRR2145420	SRR2145428	SRR2145440	SRR2145467	SRR2145483	SRR2145545	SRR2145547	SRR2145575	SRR2145587	SRR2145588	SRR2145589	SRR2145591	SRR2145607	SRR2145609	SRR2145635	SRR2145327	SRR2145328	SRR2145330	SRR2145339	SRR2145341	SRR2145342	SRR2145343	SRR2145347	SRR2145350	SRR2145351	SRR2145355	SRR2145357	SRR2145358	SRR2145459	SRR2145460	SRR2145461	SRR2145462	SRR2145479	SRR2145480	SRR2145481	SRR2145482	SRR2145487	SRR2145488	SRR2145489	SRR2145490	SRR2145494	SRR2145501	SRR2145502
Metabolite	Metabolite subsystem	IBD_dysbiotic	IBD_dysbiotic	IBD_dysbiotic	IBD_dysbiotic	IBD_dysbiotic	IBD_dysbiotic	IBD_dysbiotic	IBD_dysbiotic	IBD_dysbiotic	IBD_dysbiotic	IBD_dysbiotic	IBD_dysbiotic	IBD_dysbiotic	IBD_dysbiotic	IBD_dysbiotic	IBD_dysbiotic	IBD_dysbiotic	IBD_dysbiotic	IBD_dysbiotic	IBD_dysbiotic	IBD_nondysbiotic	IBD_nondysbiotic	IBD_nondysbiotic	IBD_nondysbiotic	IBD_nondysbiotic	IBD_nondysbiotic	IBD_nondysbiotic	IBD_nondysbiotic	IBD_nondysbiotic	IBD_nondysbiotic	IBD_nondysbiotic	IBD_nondysbiotic	IBD_nondysbiotic	IBD_nondysbiotic	IBD_nondysbiotic	IBD_nondysbiotic	IBD_nondysbiotic	IBD_nondysbiotic	IBD_nondysbiotic	IBD_nondysbiotic	IBD_nondysbiotic	IBD_nondysbiotic	IBD_nondysbiotic	IBD_nondysbiotic	IBD_nondysbiotic	IBD_nondysbiotic	IBD_nondysbiotic	IBD_nondysbiotic
(3 4-dihydroxyphenyl)acetate	Amino acid metabolism	0	0	0	0	0	0	0	0	0	0	0	0	0	0	0	0	0	0	0	0	0	0.048061	0.2438	0	0	0	0	0	0	0	0	0	0	0	0	0	0	0	0	0	0	0	0	0	0	0	0	0
(4-hydroxyphenyl)acetaldehyde	Amino acid metabolism	0.00017343	0.23544	0.075704	0.00015536	0	0	0	0	2.47e-05	9.32e-06	0	0	0	0.0015564	0.00083546	0.00090106	0.00057055	5.92e-05	0.00041433	6.23e-05	0	0.096123	0.48759	0	0.0072341	0.043316	0	0.0027648	0.0055596	0	0.00035061	0.0081802	0.0069514	0.0014134	0	0	0	0	0.00056258	0	0	0	7.29e-05	0	0.080446	0	0	0.0095475
(R)-3-hydroxybutyrate	Central metabolism	33.901	18.6959	3.2906	81.2768	15.1534	2.9371	1.7311	19.4263	42.231	35.4812	8.761	32.2549	9.4912	1.1602	2.6516	1.0065	13.3494	7.099	73.8807	25.4832	0.43828	3.9525	17.4993	0.46131	1.1612	6.3905	0.58158	1.0957	3.3124	0.80322	16.5958	5.8722	28.6856	0.34496	0.3453	0.82403	0.55974	56.823	1.5328	7.4185	0	23.7373	5.3961	4.5688	5.5885	0.38086	7.6974	1.4397
(R)-Acetoin	Central metabolism	66.5158	32.5597	51.3794	54.1501	14.1907	127.573	142.852	23.9426	78.4558	123.563	0	7.1174	53.1169	0	0	0	16.9663	6.8564	139.477	149.818	0.29883	3.5997	9.623	0	2.609	18.2664	0.086184	0	3.15	0.19039	7.3692	0.92546	15.5772	0	0	0	0	0	0	0	0	0	1.0051	0.91802	1.7496	0	8.5022	0.46474
(S)-propane-1 2-diol	Central metabolism	14.397	0	0	78.7094	18.4946	0	0	0	57.3369	42.2674	0	0	0	0	2.3682	0	27.5884	12.0487	58.1103	96.1795	0	0.17074	5.5275	0	1.5168	10.0732	0	0	1.5559	0	3.0118	0	3.002	0	0	0	0	0	0	0	0	0	0	4.3828	0	0	0	0
1 5-Diaminopentane	Amino acid metabolism	96.4792	13.6302	23.4774	281.775	290.305	0	2.0114	0	262.553	30.6825	27.6733	0	70.9405	41.7217	48.5907	14.4591	85.9823	32.7272	171.745	183.649	0.19554	3.0832	12.2758	0.092268	2.4157	13.0399	0.13	2.5027	3.5816	0.34165	67.7453	2.1042	4.9689	9.7322	9.8777	12.5095	7.9104	0	2.4793	0	0	4.8704	6.7554	4.9428	2.9061	0.27439	1.345	4.4481
12-Dehydrocholate	Lipid metabolism	0	20	20	0	0	20	1.1276	2.1566	0	1.2572	1.3893	20	0	6.4705	6.436	20	12.5215	20	0	0	20	20	20	20	5.1352	7.5471	20	11.918	10.2668	20	0	20	5.8559	4.517	20	20	11.3953	20	20	20	20	20	20	20	20	17.7643	20	7.3167
2-Dehydro-3-deoxy-D-gluconate	Carbohydrate metabolism	19.5984	18.9808	3.5581	59.5658	6.4295	2.9371	0.46107	19.4263	8.3015	13.278	8.761	32.2549	7.3859	1.4127	1.4312	1.2663	0.8846	9.7864	6.8286	5.21	0.28593	3.1265	3.5343	0.38087	4.0159	6.1826	0.35522	2.9557	5.1969	0.80322	22.0552	6.6537	25.6835	6.924	0.3453	0.82403	0.55974	56.823	1.5328	7.4185	0	23.7373	5.3961	4.5688	2.9046	0.38086	7.6974	1.7241
2-deoxyadenosine	Nucleotide metabolism	101.098	84.848	82.1961	126.972	65.789	64.8915	50.0322	36.549	120.93	101.493	23.8223	62.6751	101.985	100.373	123.2	78.7604	124.447	84.8579	116.663	94.0468	75.8109	70.4841	71.0996	88.0044	76.2573	47.1543	79.763	91.6957	78.6377	85.4137	103.655	74.254	74.6175	91.5583	45.8196	85.0205	83.3193	59.206	52.1495	50.0356	51.8329	77.7582	70.9009	81.4899	59.8976	67.8221	80.1307	75.4249
2-Hydroxyphenylacetate	Amino acid metabolism	8.67e-05	0.11772	0.037849	7.77e-05	0	0	0	0	1.24e-05	4.66e-06	0	0	0	0.00077819	0.00041773	0.00045053	0.00028528	2.96e-05	0.00020716	3.11e-05	0.014961	0.048061	0.2438	0.0014877	0.0036158	0.021657	0.00029264	0.0013821	0.0027798	0.0008111	0.0001753	0.0040901	0.0034757	0.00070668	9.14e-06	9.27e-06	3.36e-05	0	0.00028129	0.00026195	0.00028963	0	3.64e-05	5.12e-05	0.040223	4.23e-05	8.36e-05	0.0047729
2-methylbutyrate	Lipid metabolism	0	0	0	0	0	0	0	0	0	0	0	0	0	0.71888	0	0.34854	0.19304	0	0	0	0.15235	0	0.60763	0.080441	0	0	0.22635	0.063145	0	0	0	0	0	0	0	0	0	0	0	0	0	0	0	0	0.18423	0	0	0
2-Oxobutanoate	Amino acid metabolism	62.4333	47.3676	95.4759	7.5887	6.5506	142.873	65.903	7.6067	10.3054	145.033	29.278	93.7433	76.3628	265.293	132.326	153.763	95.9255	211.867	4.6391	102.609	151.484	122.982	64.918	177.553	158.523	253.287	289.386	248.849	126.231	220.034	171.435	161.632	46.0339	243.87	95.7568	279.962	253.418	45.4482	64.285	64.2764	81.1257	92.4431	153.97	159.821	70.7251	246.69	160.707	168.663
2-Oxoglutarate	Central metabolism	117.91	133.918	37.4852	343.062	136.531	21.4312	94.101	46.1427	283.04	79.8509	30.5351	32.2549	206.81	40.9383	103.54	33.5027	104.208	52.9157	279.215	175.909	4.1283	17.6401	99.6035	21.8731	15.1679	29.0086	2.4907	9.3382	24.7555	5.9998	80.6146	16.9802	95.0873	12.944	10.223	13.3335	8.4701	192.714	223.231	213.285	183.347	26.0382	8.117	7.091	5.3331	1.0231	38.9182	9.7957
3-(2 3-Dihydroxyphenyl)propanoate	Amino acid metabolism	0	0	0	0	0	0	0	0	0	0	0	0	0	0.00077819	0	0.00045053	0.00028528	0	0	0	0	0	0.2438	0	0	0	0	0.0013821	0	0	0	0	0	0	0	0	0	0	0	0	0	0	0	0	0	0	0	0
3-Dehydrochenodeoxycholate	Lipid metabolism	0	20	20	2.1854	0	12.1135	1.3693	1.8134	0	0	20	20	0	20	19.9087	20	20	20	0	0	3.6899	6.7377	17.0723	2.0265	2.4003	20	1.5621	1.5716	6.5861	3.6896	0	0.49409	12.4623	3.0952	2.7783	1.7842	0.97443	2.5282	2.698	2.9407	3.9625	5.7899	19.395	20	20	0.76728	10.1052	1.4021
3-Dehydrocholate	Lipid metabolism	0	20	20	2.1854	0	12.1135	1.3693	1.8134	0	0	20	20	0	20	19.9087	20	20	20	0	0	3.6899	6.7377	17.0723	2.0265	2.4003	20	1.5621	1.5716	6.5861	3.6896	0	0.49409	12.4623	3.0952	2.7783	1.7842	0.97443	2.5282	2.698	2.9407	3.9625	5.7899	19.395	20	20	0.76728	10.1052	1.4021
3-methyl-2-oxopentanoate	Amino acid metabolism	61.7414	161.741	66.0777	120.632	35.372	33.5571	20.0356	51.1935	86.521	27.4052	14.7564	57.742	125.029	5.2439	65.7814	43.7203	52.6333	21.4216	186.685	70.1395	13.4488	19.5622	64.7297	20.646	8.2872	22.7197	12.7424	6.7246	10.1892	9.0253	23.5313	49.1005	99.0947	1.1238	38.6442	8.0366	9.9856	61.7291	12.7928	21.8902	5.8112	31.4272	26.512	32.2432	30.8501	7.8242	38.7011	4.2992
4-Aminobutanoate	Amino acid metabolism	124.109	4.9582	27.2038	326.689	45.3529	132.286	44.0318	7.6633	277.334	135.893	4.8944	19.3718	80.2016	185.426	253.383	185.062	203.109	45.5451	163.719	138.98	45.886	75.9434	90.4268	137.468	151.732	236.946	17.7244	54.0798	93.1704	40.0808	212.967	39.3161	64.46	51.5784	4.1333	15.3079	12.8615	175.683	217.822	201.593	235.024	0	0.92946	9.1885	7.0168	5.9118	36.9364	95.7625
4-hydroxybenzoate	Vitamin and cofactor metabolism	100.967	26.1787	0.47389	300.279	37.4324	0	0	0	272.67	61.8075	0	0	63.7103	40.4953	100.498	17.712	102.613	32.7268	252.143	136.459	0	2.631	14.2053	0	3.677	25.6629	0	1.6725	3.5803	0	55.1104	8.01	50.1186	6.2907	0	0	0	0	2.4774	0	0	0	1.005	4.5642	0	0	0	0.89611
4-hydroxyphenylacetate	Amino acid metabolism	0	0	0	1.8231	0	0	0	0	3.2019	0	0	0	0	0.71888	0.37466	0.34854	0.19304	0	5.4021	0	0.15235	0.16952	3.2373	0.080441	0	0.20752	0.22635	0.063145	0	0	0.32133	0	0	0	0	0	0	0	0	0	0	0	0	0	0.18423	0	0	0
4-Methylcatechol	Amino acid metabolism	0	0	0	0	0	0	0	0	0	0	0	0	0	0	0	0	0	0	0	0	0	0	0.2438	0	0	0	0	0	0	0	0	0	0	0	0	0	0	0	0	0	0	0	0	0	0	0	0	0
5-Aminopentanoate	Amino acid metabolism	0	0	0	0	0	0	0	0	0	0	0	0	0	0.71888	0	0.34854	0.19304	0	0	0	0.15235	0	0.60763	0.080441	0	0	0.22635	0.063145	0	0	0	0	0	0	0	0	0	0	0	0	0	0	0	0	0.18423	0	0	0
5-Methyltetrahydrofolic acid	Vitamin and cofactor metabolism	26.7216	1.0062	7.499	4.0656	1.4376	4.7178	7.4779	0	1.7804	8.9085	0	2.286	2.9603	0	0	0	0	4.2335	0.84237	12.8439	0.11318	0.34131	0.14237	0	0	0	0.028083	0	0	0	0	0.50328	1.3868	0	0.12708	0	0	0	0	0	0	0.1	0.1	0	0.98338	0	0.2637	0.054172
5-Methylthioadenosine	Central metabolism	68.2561	21.1541	0.72418	70.2357	23.17	0	0.71772	0	68.2961	13.1573	0	0	47.7751	36.2565	43.3208	13.0615	62.8581	13.1434	74.5019	34.5349	0.076488	0.20243	5.1358	0	1.9905	14.5519	0.15446	0.89278	1.247	0	45.9383	0.78148	16.3596	4.2532	0	0	0	0	2.4792	0	0	0	0	0.45863	0.67463	0	0	0.62833
7-Dehydrochenodeoxycholate	Lipid metabolism	20	6.5143	6.883	20	20	12.1135	0.32911	2.7329	20	15.001	4.8944	16.7079	20	20	20	20	20	20	10.3074	13.004	20	20	13.4057	17.3827	10.0749	4.2732	8.9533	19.229	9.6947	20	20	20	20	20	20	20	20	18.6085	20	20	20	0	20	20	20	13.0642	20	20
7-ketodeoxycholate	Lipid metabolism	20	6.5143	6.883	20	20	12.1135	0.32911	2.7329	20	15.001	4.8944	16.7079	20	20	20	20	20	20	10.3074	13.004	20	20	13.4057	17.3827	10.0749	4.2732	8.9533	19.229	9.6947	20	20	20	20	20	20	20	20	18.6085	20	20	20	0	20	20	20	13.0642	20	20
Acetaldehyde	Central metabolism	330.834	319.899	362.101	385.152	277.603	283.321	244.161	278.168	358.117	375.822	325.096	177.29	372.095	80.2609	232.748	206.313	280.808	105.556	352.128	294.976	113.365	158.997	265.725	136.052	111.151	334.701	64.6014	84.3304	105.218	173.22	87.1144	101.853	152.871	118.104	74.508	41.7828	46.9147	263.399	314.374	289.838	298.991	174.69	176.87	219.954	277.033	60.2174	224.636	90.479
Acetate	Central metabolism	330.834	338.756	372.926	385.493	366.235	321.212	245.873	281.74	358.117	377.931	367.056	270.473	375.335	389.136	390.24	390.664	392.911	385.841	367.249	356.863	390.971	346.993	334.652	392.785	392.486	387.771	392.832	393.064	377.149	383.661	387.567	373.044	287.114	387.922	386.79	386.885	379.546	318.854	365.838	358.259	363.643	333.605	320.81	377.645	366.949	390.616	359.477	387.996
Acetoacetate	Central metabolism	30.2003	38.1246	7.9697	96.3234	214.68	2.9371	1.3191	19.4263	125.814	20.9131	8.761	36.3444	30.6378	9.263	56.7935	27.7897	29.6466	20.3644	74.6481	36.3677	2.7875	9.1336	21.7826	2.142	4.169	4.581	2.3768	5.5803	10.1175	3.359	22.1551	36.0885	62.298	4.6289	7.6695	4.3312	9.989	56.823	11.2763	18.7567	2.628	23.7373	23.1156	23.4369	21.7698	3.7313	12.3178	3.536
Adenine	Nucleotide metabolism	72.6442	46.81	78.7711	11.6152	6.3476	71.1395	53.2576	9.6192	21.1376	106.737	14.3427	62.6163	79.1112	3.1361	1.6156	3.1146	2.1915	7.5704	6.3495	98.7244	57.3334	76.4343	47.7626	77.6635	42.6678	10.2599	86.2647	47.5022	41.1755	93.7712	13.3614	80.5482	30.97	93.3862	14.0231	18.3614	33.2867	31.9166	50.871	34.3899	52.4076	23.0949	60.3943	34.9303	24.528	42.4245	87.6065	68.8864
Adenosine	Nucleotide metabolism	101.54	84.1638	78.3852	129.941	62.0777	12.456	38.7574	36.6206	122.506	101.527	23.7401	62.397	103.099	101.928	123.984	78.6149	125.183	85.0552	116.672	94.8283	75.131	70.3617	70.9579	87.8659	76.0674	47.1543	79.4696	91.1979	77.9055	85.6596	104.729	73.1545	74.7357	91.1672	45.1371	83.3993	81.8331	59.2904	52.1495	50.0356	51.86	77.9214	70.2033	80.779	59.452	66.8065	79.8251	75.4308
Adenosylcobalamin	Vitamin and cofactor metabolism	0	0	0	0	0	0	0	0	0	0	0	0	0	0	0	0	0	0	0	0	0	0	0.033041	0	0	0	0	0	0	0	0	0	0	0	0	0	0	0	0	0	0	0	0	0	0	0	0	0
Allodeoxycholic acid	Lipid metabolism	0	1.3585	3.1077	0	0	0	0.32911	0	0	0	0	4.4534	0	0	0	0	0.23862	0	0	0	0.51225	0.61983	3.5463	0.23635	0.11062	0.47423	0.10225	0.078831	0	0	0	0	0	0	0	0	0	0	0	0	0.51089	0	0.94428	1.2025	3.1548	0	0	0
Allolithocholic acid	Lipid metabolism	0	1.3585	3.1077	0	0	0	0.32911	0	0	0	0	4.4534	0	0	0	0	0.23862	0	0	0	0.51225	0.61983	3.5463	0.23635	0.11062	0.47423	0.10225	0.078831	0	0	0	0	0	0	0	0	0	0	0	0	0.51089	0	0.94428	1.2025	3.1548	0	0	0
Ammonium	Inorganic ion metabolism	326.016	339.099	383.102	371.542	366.235	321.212	326.211	279.711	338.359	377.26	360.203	255.644	364.994	287.515	326.314	332.554	355.296	304.069	386.822	362.896	356.944	335.116	334.221	367.872	375.139	385.168	377.031	361.485	361.411	319.269	201.753	332.192	285.368	291.105	347.543	340.918	335.17	304.66	342.647	327.108	341.885	334.227	319.735	372.231	365.346	374.561	338.863	350.394
beta-glucans	Glycan degradation	0	0	0	0	0	0	0	0	0	0	0	0	0	0	0	0	0	0	0	0	0	0	0	0	0	0	0	9.8e-07	0	0	0	0	0	0	0	0	0	0	0	0	0	0	0	0	0	0	0	0
Butanol	Central metabolism	0	0	0	0	204.078	10.2018	0.858	0	0	0	0	0	0	0	0	0	0	0	0	0	0	0.41612	0	0	0	0	0	0.24971	0	0	4.8574	0	0	0	0	0	0	0	0	0	0	0	0	0.48315	0.36624	0	0	0
Butyrate	Central metabolism	30.0483	56.8581	111.426	241.416	219.752	40.0641	3.6302	0	162.72	46.4207	15.5369	11.5752	38.5378	15.1121	77.6652	48.3302	66.06	80.1329	137.088	34.0827	117.558	46.9666	86.0846	62.9302	26.336	15.9936	69.2014	22.7056	31.8094	79.0876	16.8806	32.7969	42.261	9.9695	226.018	39.7662	12.8927	52.566	33.5342	37.2369	48.045	88.2684	49.777	66.4658	110.526	35.5015	43.243	12.3792
Carbon dioxide	Central metabolism	330.834	339.102	383.186	386.091	366.235	321.212	326.211	281.74	358.117	378.228	367.056	270.473	375.65	389.136	390.241	390.664	392.911	385.841	389.099	364.989	392.749	365.099	336.27	395.104	394.897	388.703	394.833	396.397	381.748	383.661	388.41	376.904	309.482	390.232	387.053	387.162	380	318.863	365.838	358.259	363.649	334.227	321.524	378.836	367.957	390.987	364.017	388.999
chenodeoxycholate	Lipid metabolism	20	20	20	20	20	20	20	20	20	20	20	20	20	20	20	20	20	20	10.3074	20	20	20	20	20	20	20	20	20	20	20	20	20	20	20	20	20	20	20	20	20	20	20	20	20	20	20	20	20
Cholate	Lipid metabolism	20	20	20	20	20	20	20	20	20	20	20	20	20	20	20	20	20	20	10.3074	20	20	20	20	20	20	20	20	20	20	20	20	20	20	20	20	20	20	20	20	20	20	20	20	20	20	20	20	20
Chorismate	Amino acid metabolism	0	6.5207	0	0	0	4.203	2.5566	0	0	0	4.0805	37.9482	0	2.3619	0.38404	0.92782	0.48105	2.063	0	0	36.236	26.5487	11.5986	46.3344	25.3707	6.0394	12.6194	34.9336	30.5194	46.012	8.5371	79.3094	5.8659	71.8262	9.8935	12.2451	26.9833	3.8597	6.9609	6.2155	8.3893	21.285	51.8526	27.049	12.3166	31.8978	85.039	19.61
Citrate	Central metabolism	113.767	62.6902	27.093	336.118	30.9659	2.937	0.46107	19.4263	258.84	63.8108	8.761	50.8303	67.5707	45.8343	73.4077	37.059	90.2821	27.6833	190.176	97.7767	3.6123	16.2087	36.5585	2.2142	6.7273	25.9271	2.3875	7.4039	11.3606	4.7274	67.645	30.0991	50.9021	7.007	7.906	4.519	11.3758	56.823	15.1499	22.4085	3.4102	23.7373	25.1469	26.0804	19.7327	2.519	8.6021	4.3579
CMP	Nucleotide metabolism	0	0	0	0	0	0	0	0	0	0	0	0	0	0	0	0	0	0	0	0	0	0	0.75163	0	0	0	0	0	0	0	0	0	0	0	0	0	0	0	0	0	0	0	0	0.18621	0.21936	0	0	0
Cob(I)alamin	Vitamin and cofactor metabolism	0	0	0	0	0	0	0	0	0	0	0	0	0	0	0	0	0	0	0	0	0	0	0.035348	0	0	0	0	0	0	0	0	0	0	0	0	0	0	0	0	0	0	0	0	0	0	0	0	0
Coenzyme A	Vitamin and cofactor metabolism	0	0	0	0	0	0	0	0	0	0	0	0	0	0	0	0	0	0	0	0	0	0	0.023514	0	0	0	0	0	0	0	0	0	0	0	0	0	0	0	0	0	0	0	0	0.022987	0.021625	0	0	0
Coprostanol	Lipid metabolism	0	0.30649	0.49725	0	0	0	0	0	0	1.2322	0	0	0	0	0	0	0	0	1.2322	0	0	0	0	0	0	0	0	0	0	0	0	0	0	0	0	0	0	0	0	0	0	0	0	0	0	0	0	0
Core 2	Glycan degradation	0	1	1	1	0	0	1	1	0	0	1	1	0	1	1	1	1	1	0	0	1	1	1	1	1	1	1	1	1	1	1	1	1	1	1	1	1	1	1	1	1	1	1	1	1	1	1	1
Core 3	Glycan degradation	0	1	1	1	0	0	1	1	0	0	1	1	0	1	1	1	1	1	0	0	1	1	1	1	1	1	1	1	1	1	1	1	1	1	1	1	1	1	1	1	1	1	1	1	1	1	1	1
Core 6	Glycan degradation	0	1	1	1	0	0	1	1	0	0	1	1	0	1	1	1	1	1	0	0	1	1	1	1	1	1	1	1	1	1	1	1	1	1	1	1	1	1	1	1	1	1	1	1	1	1	1	1
crotonobetaine	Lipid metabolism	50	0.64792	0.66972	50	14.7658	0	0	0	50	48.4758	0	0	50	42.3317	50	14.4591	50	20.6785	49.9234	15.197	0	0	4.3893	0	0.072419	2.7418	0	2.2532	0	0	49.4212	0.78152	7.9709	6.5316	0	0	0	0	2.4793	0	0	0	0	4.2533	0	0	0	0.43265
Cytidine	Nucleotide metabolism	136.36	117.833	122.59	159.962	46.4305	110.099	45.9141	28.0458	158.853	156.687	43.9072	111.661	161.433	144.629	201.287	139.262	201.129	128.34	172.604	143.263	114.259	109.006	118.951	128.505	113.774	71.7424	114.648	140.067	120.255	125.755	151.593	122.527	130.021	135.756	89.0667	124.39	126.417	109.888	88.3348	92.5836	86.975	105.153	109.104	123.436	74.8119	108.671	130.482	109.194
cytosine	Nucleotide metabolism	0	19.1629	30.2799	0.56181	13.4642	19.4112	7.355	0.86115	0	0.88047	2.5219	7.4857	3.5535	0.44843	13.1677	5.0697	27.1579	2.2964	0	0	1.8168	2.1327	5.5371	0.41865	0.14415	1.7469	2.4248	0.57564	0	0.94586	1.6002	0.27857	0	0	0.53395	0	0	10.5751	0	0	0.47471	0	1.3202	3.1565	3.9167	3.8824	0	0.13411
D-alanine	Amino acid metabolism	143.053	131.254	55.4078	368.307	264.301	102.712	119.031	131.013	315.757	154.112	34.1994	43.6439	194.17	44.5577	109.9	37.1941	112.15	52.8957	278.811	158.285	3.7283	14.5432	49.5154	12.0945	7.3851	30.7762	11.7559	18.8823	7.085	1.9612	77.9122	16.0271	79.2848	9.781	8.1818	3.9708	3.4891	63.0177	14.6231	9.5009	5.771	44.9854	18.2972	37.0075	92.2119	3.8549	40.702	6.4984
D-Arabinose	Carbohydrate metabolism	0	0	0	0	0	0	0	0	0	0	0	0	0	0	0	0	0	0	0	0	0	0	0.64898	0	0	0	0	0	0	0	0	0	0	0	0	0	0	0	0	0	0	0	0	0	0	0	0	0
D-Fructose	Carbohydrate metabolism	206.819	135.587	216.924	136.673	34.7667	250.686	202.998	239.913	73.134	322.138	28.9468	61.499	153.377	298.293	273.38	217.801	249.772	126.343	254.584	186.751	86.4261	45.6608	79.8857	108.106	82.5482	43.5427	76.4798	201.016	98.5948	58.2312	208.357	127.785	86.8204	189.88	69.9321	247.73	217.648	32.6397	35.6182	48.6271	30.5991	133.961	126.82	171.73	99.3754	36.2518	161.2	117.923
D-Galactose	Carbohydrate metabolism	4.1267	9.1169	9.123	8.4613	4.1265	4.1236	5.9278	7.4412	4.1267	4.1267	9.1234	9.1233	4.1267	9.1253	9.1263	9.1222	9.1247	9.1265	4.1267	4.1267	9.1247	9.1246	9.1214	9.1256	9.1262	9.1255	9.1248	9.1257	9.1231	9.1233	9.1267	9.1267	9.1267	9.126	9.1248	9.126	9.126	9.1231	9.1246	9.1239	9.1236	9.1248	9.117	9.1176	9.0941	9.1237	9.1201	9.1261
D-gluconate	Carbohydrate metabolism	135.45	40.549	23.6915	163.625	39.6898	110.025	92.932	20.824	202.701	85.5558	8.761	32.2549	78.3264	42.7731	67.3774	15.117	88.5777	48.7085	184.744	131.94	1.4635	4.4521	18.4796	0.53862	3.7682	25.7368	2.2748	3.1678	5.1969	1.3001	70.8456	6.9141	45.0461	7.2897	0.61885	0.82403	0.55974	67.3982	4.012	7.4185	0.47466	23.7373	5.3961	5.2674	4.914	3.8361	7.6974	2.1164
D-Glucosamine	Carbohydrate metabolism	0	0	0	0	0	0	0	0	0	0	0	0	0	0.85633	0.30393	0.48441	0.23782	4	0	0	4	3.1332	1.17	4	4	1.4984	4	3.9365	2.8333	4	4	1.4817	0	4	3.0131	4	4	0	0	0	0.1697	4	4	4	2.9269	4	3.8275	3.46
D-glucose	Carbohydrate metabolism	19.6544	35.2485	160.353	8.6842	7.1865	78.6831	20.6944	215.601	33.7535	59.2257	19.042	12.2544	35.0364	291.493	157.695	172.917	112.424	90.6911	5.6474	35.2182	118.197	42.2216	45.591	97.1308	62.034	7.8155	74.8323	182.124	88.0757	56.8233	197.924	136.851	53.1986	80.5656	190.494	263.366	202.219	47.6609	32.4593	52.3896	41.2619	131.579	107.029	116.248	60.4448	150.649	45.094	89.9712
D-Glucose 6-phosphate	Carbohydrate metabolism	14.1992	13.9055	0.83642	14.136	14.0876	0	0	0	14.1519	14.1119	13.5084	0	14.1445	14.1862	14.1537	13.6001	14.1293	14.0454	14.1778	14.1327	0	2.7146	10.1647	0	3.4309	13.769	0	2.2532	3.5816	0	14.1396	0.78152	13.9869	6.9447	0	0	0	0	2.4793	0	0	0	1.0051	4.6575	0.77303	0	0	0.8974
D-glucuronate	Carbohydrate metabolism	0	0	0	1.0736	0	0	0	0	0	0	0	0	0	0.97133	0.51034	0.60837	0.34493	9	4.0774	0	9	5.8933	2.425	9	9	5.5235	9	9	8.3167	9	9	1.1819	0	9	8.4131	9	9	0	0	0	0.067882	9	9	9	8.3634	8.5335	9	8.86
D-lactate	#N/A	138.083	219.169	231.698	363.321	275.482	175.455	184.63	258.407	296.289	122.125	339.814	212.147	220.826	379.679	374.408	351.928	368.805	353.566	270.373	153.52	374.353	306.66	228.435	319.225	323.101	363.441	174.839	353.329	299.612	368.367	349.176	319.322	204.207	359.015	357.49	363.397	355.337	233.209	330.948	322.592	332.893	223.117	253.504	293.615	180.446	368.526	276.526	353.616
D-Mannitol	Carbohydrate metabolism	16.3521	0	0	39.558	8.7239	0	0.43184	2.0764	74.3209	2.4472	1.8925	10.6459	8.4183	1.328	16.2425	0	14.32	13.9206	108.525	23.9295	2.7907	3.6315	8.797	4.9399	5.4275	9.514	2.2517	2.333	4.1187	8.0142	8.9528	0.49752	0	6.3247	4.4184	3.7176	3.851	0	2.4736	0.68594	1.1031	0	1.0051	0.79053	1.81	1.8754	2.2016	2.9622
D-ribose	Carbohydrate metabolism	183.947	248.714	163.818	370.558	74.5514	191.01	134.437	134.551	317.906	106.993	286.71	133.953	184.479	74.2398	229.49	187.575	271.087	82.3657	257.282	181.649	9.8023	35.6591	85.4629	7.366	14.5315	77.5714	7.4766	16.2388	22.7277	11.6077	76.8222	53.901	121.927	12.4091	13.7732	7.8958	12.2406	59.3513	26.41	32.0808	13.1056	36.5808	68.8498	98.0377	130.614	7.4359	53.1292	7.8506
dATP	Nucleotide metabolism	0	0	0	0	0	0	0	0	0	0	0	0	0	0	0	0	0	0	0	0	0	0	0.50058	0	0	0	0	0	0	0	0	0	0	0	0	0	0	0	0	0	0	0	0	0.087631	0.10217	0	0	0
deoxycholic acid	Lipid metabolism	0	1.3585	3.1077	0	0	0	0.32911	0	0	0	0	4.4534	0	0	0	0	0.23862	0	0	0	0.51225	0.61983	3.5463	0.23635	0.11062	0.47423	0.10225	0.078831	0	0	0	0	0	0	0	0	0	0	0	0	0.51089	0	0.94428	1.2025	3.1548	0	0	0
Deoxycytidine	Nucleotide metabolism	203.974	213.91	144.222	246.227	72.877	146.214	57.4921	28.2183	229.063	221.395	64.0384	177.408	232.63	215.968	263.138	213.093	263.143	191.937	239.266	203.108	175.153	164.822	169.062	198.157	172.592	75.2823	176.629	207.472	181.84	202.584	222.503	182.429	157.66	204.848	153.387	193.245	197.233	164.572	142.994	144.905	150.061	159.458	175.445	194.322	107.068	168.095	196.827	171.275
Deoxyguanosine	Nucleotide metabolism	51.8173	40.9463	65.7316	5.8675	4.3822	64.2295	42.9873	9.932	6.2988	97.4333	0	17.2677	56.4055	0	0.80085	1.7153	1.045	2.2112	3.1455	82.0664	3.2272	10.5531	36.2443	1.5765	4.7056	9.9594	6.7402	2.3252	0.9252	3.2464	2.7527	8.7985	18.4224	1.1867	2.6	1.8778	1.7234	10.9955	2.2621	3.3238	1.7061	0.4293	2.7377	6.3529	11.2591	5.3464	10.6529	1.3011
Diacetyl	Central metabolism	64.6031	42.4565	67.9993	46.4108	14.1907	148.766	45.6491	26.6099	70.484	145.325	0	7.1174	62.2511	0	0	0	16.4144	7.7094	131.885	162.479	0.22529	3.0795	8.3564	0	2.3316	16.3165	0.086184	0	3.15	0.19039	7.3692	4.1458	30.2343	0	0	0	0	0	0	0	0	0	1.0051	1.3151	3.771	0	9.8847	0.59691
Dimer GalNAc-GlcA	Glycan degradation	0	0	0	1.0736	0	0	0	0	0	0	0	0	0	0.62879	0.38877	0.41461	0.24979	5	4.1032	0	5	5	2.425	5	5	5	5	5	5	5	5	0.541	0	5	5	5	5	0	0	0	0	5	5	5	5	5	5	5
Dimer GalNAc-IdoA	Glycan degradation	0	0	0	0.80518	0	0	0	0	0	0	0	0	0	0.3144	0.19439	0.20731	0.1249	1	1	0	1	1	1	1	1	1	1	1	1	1	1	0.2705	0	1	1	1	1	0	0	0	0	1	1	1	1	1	1	1
Dimer GalNAc-IdoA2S	Glycan degradation	0	0	0	1	0	0	0	0	0	0	0	0	0	0.48604	0.32594	0.34317	0.23326	1	1	0	1	1	1	1	1	1	1	1	1	1	1	0.42824	0	1	1	1	1	0	0	0	0	1	1	1	1	1	1	1
Dimer GalNAc4S-GlcA	Glycan degradation	0	0	0	1.0736	0	0	0	0	0	0	0	0	0	0.62879	0.38877	0.41461	0.24979	3	3	0	3	3	2.425	3	3	3	3	3	3	3	3	0.541	0	3	3	3	3	0	0	0	0	3	3	3	3	3	3	3
Dimer GalNAc4S-IdoA2S	Glycan degradation	0	0	0	1	0	0	0	0	0	0	0	0	0	0.62879	0.38877	0.41461	0.24979	1	1	0	1	1	1	1	1	1	1	1	1	1	1	0.541	0	1	1	1	1	0	0	0	0	1	1	1	1	1	1	1
Dimer GalNAc6S-GlcA	Glycan degradation	0	0	0	1.0736	0	0	0	0	0	0	0	0	0	0.62879	0.38877	0.41461	0.24979	2	2	0	2	2	2	2	2	2	2	2	2	2	2	0.541	0	2	2	2	2	0	0	0	0	2	2	2	2	2	2	2
Diphosphate	Inorganic ion metabolism	7.0996	7.0813	6.9402	7.068	7.0556	7.0389	6.9805	6.9872	7.076	7.0559	7.05	7.107	7.0722	7.0931	7.0771	7.0662	7.0647	7.0383	7.0889	7.0664	7.0532	7.084	7.0916	7.0672	7.063	6.9896	7.0722	7.0532	7.0735	7.0655	7.0698	7.076	7.1138	7.0544	7.0322	7.0402	7.0465	7.1055	7.1024	7.0992	7.0998	7.0761	7.0778	7.0451	7.0493	7.0388	7.0701	7.0791
Dopamine	Amino acid metabolism	10	10	10	10	10	10	10	3.1675	10	10	0	0	10	0.98482	10	3.9201	10	10	10	10	0.44803	3.233	10	0	2.5135	10	1.2648	0.21216	2.4573	0	7.1425	10	10	0.7788	0	0	0	0	1.8193	0	0	10	1.0051	5.8139	5.1564	0.76311	10	0.73096
dTMP	Nucleotide metabolism	0	0.7899	0.16785	0	0	0	0	0	0	0	0	0	0	0	0	0	0	0	0	0	0.318	0.60701	6.8254	0.30953	0.24839	0.63276	1.1785	0.79928	0	0.36909	0	0	0	0.68772	0	0	0	0	0	0	2.607	0	0	0.36974	1.4392	0	0	0
dTTP	Nucleotide metabolism	0	0	0	0	0	0	0	0	0	0	0	0	0	0	0	0	0	0.012139	0	0	0.0028141	0.0011098	0	0.0032851	0.0021419	0.00023921	0.0017423	0.001091	0.0010631	0.0079211	0.0056306	0.0013752	0	0.012006	0.010197	0.0050538	0.0035793	0	0	0	0	0	0	0.0011876	0.00053715	0.0022121	0.0049494	0.0027275
Ethanol	Central metabolism	226.434	291.361	350.682	383.608	249.872	275.309	240.874	255.968	347.751	286.022	314.442	134.389	169.243	78.8143	229.291	190.082	279.158	87.4363	271.833	272.87	78.9607	93.4138	168.321	66.4995	71.4096	325.875	48.8933	53.5344	67.319	57.2657	71.0656	91.3035	127.188	93.6485	70.5189	31.1647	36.2156	47.742	45.0141	44.365	48.8456	108.323	169.054	214.122	269.759	48.2662	183.684	33.0365
Folate	Vitamin and cofactor metabolism	46.3756	1.2103	12.4239	4.0581	8.9376	4.7044	7.4645	0	1.7673	49.323	1.0874	2.2842	50.2058	0	0	0	0.061612	7.3862	37.0008	12.8304	1.2278	0.32785	1.4883	0.31223	0.044649	0.23302	2.236	0.027385	0.12191	0.43584	0.94248	0.48982	1.3734	0.69792	0.48275	0.086905	0	6.8912	0	0	0.46333	16.7459	0.099407	0.52561	0.96991	3.0493	1.2259	0.26389
Formaldehyde	Central metabolism	0	0	0	0	0	0	0.045384	0	0	0	0	0	0	0	0	0	0	0	0	0	0	0	0	0	0	0	0	0	0	0	0	0	0	0	0	0	0	0	0	0	0	0	0	0.068842	0.064371	0	0	0
Formate	Central metabolism	313.994	317.752	358.757	383.949	359.806	214.599	233.026	37.8769	349.815	369.432	358.295	238.219	368.264	388.694	389.429	389.077	392.037	384.363	361.262	323.823	329.298	244.146	301.234	295.7	232.162	354.052	383.646	328.16	243.939	357.867	373.861	250.895	164.693	354.13	385.024	385.433	376.898	255.384	351.35	342.654	352.701	304.651	313.184	372.446	356.661	387.804	318.111	233.828
Fumarate	Central metabolism	206.387	254.949	191.759	345.747	344.204	20.4235	92.7596	21.2397	283.04	167.769	316.277	150.604	308.872	74.4854	228.405	190.091	268.555	144.945	368.679	234.52	129.622	85.3088	124.538	58.7076	37.4781	86.6025	55.1966	36.5996	47.7391	72.6108	105.762	65.34	143.132	52.1186	237.998	57.1525	35.5548	105.206	38.8021	51.8613	45.8814	153.954	59.7032	87.2122	87.8247	37.3355	78.5428	28.7903
Gal4S-Gal-Xyl-L-Ser-protein	Glycan degradation	0	0	0	1.0736	0	0	0	0	0	0	0	0	0	0.62879	0.38877	0.41461	0.24979	2	2	0	2	2	2	2	2	2	2	2	2	2	2	0.541	0	2	2	2	2	0	0	0	0	2	2	2	2	2	2	2
Gal6S-Gal-Xyl-L-Ser-protein	Glycan degradation	0	0	0	1	0	0	0	0	0	0	0	0	0	0.52173	0.34165	0.36103	0.23739	1	1	0	1	1	1	1	1	1	1	1	1	1	1	0.45643	0	1	1	1	1	0	0	0	0	1	1	1	1	1	1	1
gamma-butyrobetaine	Lipid metabolism	50	0.64792	0.66972	50	14.7658	0	0	0	50	48.4758	0	0	50	42.3317	50	14.4591	50	20.6785	49.9234	15.197	0	0	4.3893	0	0.072419	2.7418	0	2.2532	0	0	49.4212	0.78152	7.9709	6.5316	0	0	0	0	2.4793	0	0	0	0	4.2533	0	0	0	0.43265
Glucosamine 2 6-sulfate	Carbohydrate metabolism	0	0	0	0	0	0	0	0	0	0	0	0	0	1	0.60785	0.96881	0.47565	1	0	0	1	1	1	1	1	1	1	1	1	1	1	1	0	1	1	1	1	0	0	0	0.3394	1	1	1	1	1	1	1
Glutarate	Central metabolism	0	0	0	0	203.974	0	0.33812	0	0	0	0	0	0	0	0	0	0	0	0	0	0	0.24353	0	0	0	0	0	0.24952	0	0	4.854	0	0	0	0	0	0	0	0	0	0	0	0	0.32113	0.18386	0	0	0
Glycerol	Carbohydrate metabolism	221.137	238.779	215.23	382.379	183.821	276.025	263.154	271.356	358.117	272.434	37.4467	89.1559	270.238	53.6256	219.384	84.4135	240.186	78.4971	294.955	267.242	32.3205	61.9266	173.45	84.8622	101.411	178.14	35.9022	40.0137	76.5238	26.5536	83.4194	74.7314	155.228	33.7929	43.8437	9.8208	6.9502	197.517	147.529	167.16	139.752	73.1988	28.9554	41.1695	67.5364	25.6352	117.967	29.1685
Glycerol 3-phosphate	Lipid metabolism	14.0992	14.0588	13.7805	14.036	14.0112	13.599	13.7142	13.8744	14.0519	14.0119	10.3757	4.1965	14.0445	14.0862	14.0537	14.0325	14.0293	13.9767	14.0778	14.0327	13.9123	14.0656	14.0697	14.0335	14.0254	13.8766	13.7811	14.0059	14.047	14.031	14.0396	14.052	14.1275	14.0088	9.0813	8.3331	11.9926	14.1109	14.1047	14.0983	14.0996	14.0522	6.6933	13.4281	11.8342	13.9776	14.0402	14.0581
Glycine	Amino acid metabolism	320.684	257.741	321.768	383.984	344.231	227.846	147.613	94.4318	357.489	343.134	89.0911	193.704	323.986	183.349	297.163	184.709	318.762	178.973	364.081	361.22	195.202	273.507	231.062	174.694	241.706	340.175	291.117	246.641	212.746	147.421	314.935	333.167	281.49	153.707	144.32	103.326	122.392	152.062	125.926	121.89	147.855	190.965	179.57	199.658	288.818	153.169	166.837	271.551
Glycine betaine	Central metabolism	41.251	19.3438	3.7646	41.251	39.6898	2.9371	0.8028	41.251	41.251	26.9714	8.761	32.2549	41.251	39.4478	41.251	14.4508	41.251	20.5923	41.251	41.251	0.28593	1.8555	6.1397	0.38087	1.956	10.4307	0.35522	2.3756	3.9314	0.99361	41.251	6.6537	30.6524	4.7965	0.3453	0.82403	0.55974	41.251	2.1928	7.4185	0	23.7373	4.391	1.2914	3.7244	0.38086	7.6974	1.1145
Glycolaldehyde	Central metabolism	68.5643	1.1855	9.6651	173.429	18.5845	4.7156	7.3216	0.0026487	87.1596	86.1852	0.10197	2.389	71.148	3.8629	5.7574	1.3569	21.6613	12.2244	132.369	91.1681	1.3216	2.5433	9.8958	0.40839	1.4715	8.9408	2.3233	0.52599	2.6081	0.53269	10.9349	0.49644	4.3846	1.5101	0.57368	0.18333	0.10009	6.9001	0.66067	0.0011907	0.55978	16.6881	1.0056	0.85639	0.87556	3.0458	1.203	0.49131
Glycolate	Central metabolism	7.6095	1.1855	0	20.6722	0	0	0	0	70.5291	12.7507	0.10197	0	31.7626	3.8629	4.3584	1.3569	4.5401	12.2244	12.1243	7.5369	1.3216	2.5433	9.185	0.40839	1.4715	4.5022	2.3233	0.52599	2.6081	0.53269	10.9349	0.49644	4.3846	1.5101	0.57368	0.18333	0.10009	0	0	0	0	16.6881	1.0056	0.85639	0.87556	3.0458	1.203	0.49131
GTP	Nucleotide metabolism	0	0	0	0	0	0	0	0	0	0	0	0	0	0	0	0	0	0	0	0	0	0	0.50058	0	0	0	0	0	0	0	0	0	0	0	0	0	0	0	0	0	0	0	0	0.059589	0.070194	0	0	0
Guanine	Nucleotide metabolism	40.1463	35.6906	33.5729	5.8042	4.3822	69.1377	40.4162	31.2564	6.258	83.6446	12.7344	60.5038	9.1334	2.9112	1.6156	3.1146	1.7129	6.9324	2.2776	77.5948	57.2675	82.2286	54.2866	77.1298	42.6674	10.1775	81.5447	47.4919	39.77	97.3977	10.9227	72.0701	18.4224	93.3862	13.7255	18.1254	32.4726	31.7498	50.7198	34.3898	59.3979	21.0043	52.1555	35.1653	23.9842	40.4461	81.3856	68.4118
Guanosine	Nucleotide metabolism	98.8823	27.0733	2.4125	135.162	36.9308	1.8146	1.1063	6.3456	126.939	66.6555	14.8972	59.0043	74.0245	99.7799	115.79	73.2985	116.186	81.9638	121.078	96.3453	78.0515	77.7847	77.2331	94.4722	78.6854	48.1775	76.8891	91.8838	79.4449	90.605	101.638	69.66	61.5299	90.8872	45.3997	81.3527	79.6614	64.6113	57.6429	54.0163	59.3166	60.7343	67.8155	77.0821	50.0405	66.1158	77.5441	80.8467
Heparan sulfate degradation product 1	Glycan degradation	0	0	0	0	0	0	0	0	0	0	0	0	0	1	0.60785	0.96881	0.47565	1	0	0	1	1	1	1	1	1	1	1	1	1	1	1	0	1	1	1	1	0	0	0	0.3394	1	1	1	1	1	1	1
Heparan sulfate degradation product 10	Glycan degradation	0	0	0	0	0	0	0	0	0	0	0	0	0	0.42817	0.15197	0.24221	0.11891	1	0	0	1	1	0.60625	1	1	0.81151	1	1	1	1	1	0.80108	0	1	1	1	1	0	0	0	0.084853	1	1	1	1	1	1	1
Heparan sulfate degradation product 11	Glycan degradation	0	0	0	0	0	0	0	0	0	0	0	0	0	0.34254	0.12157	0.19377	0.095131	1	0	0	1	1	0.485	1	1	0.64921	1	1	1	1	1	0.64086	0	1	1	1	1	0	0	0	0.067882	1	1	1	1	1	1	1
Heparan sulfate degradation product 12	Glycan degradation	0	0	0	0	0	0	0	0	0	0	0	0	0	0.34254	0.12157	0.19377	0.095131	1	0	0	1	1	0.485	1	1	0.64921	1	1	1	1	1	0.64086	0	1	1	1	1	0	0	0	0.067882	1	1	1	1	1	1	1
Heparan sulfate degradation product 13	Glycan degradation	0	0	0	0	0	0	0	0	0	0	0	0	0	0.34253	0.12157	0.19376	0.095129	1	0	0	1	1	0.485	1	1	0.64921	1	1	1	1	1	0.64086	0	1	1	1	1	0	0	0	0.067881	1	1	1	1	1	1	1
Heparan sulfate degradation product 2	Glycan degradation	0	0	0	0	0	0	0	0	0	0	0	0	0	1	0.60785	0.96881	0.47565	1	0	0	1	1	1	1	1	1	1	1	1	1	1	1	0	1	1	1	1	0	0	0	0.3394	1	1	1	1	1	1	1
Heparan sulfate degradation product 3	Glycan degradation	0	0	0	0	0	0	0	0	0	0	0	0	0	1	0.40524	0.64588	0.3171	1	0	0	1	1	1	1	1	1	1	1	1	1	1	1	0	1	1	1	1	0	0	0	0.22627	1	1	1	1	1	1	1
Heparan sulfate degradation product 4	Glycan degradation	0	0	0	0	0	0	0	0	0	0	0	0	0	0.68507	0.24314	0.38753	0.19026	1	0	0	1	1	1	1	1	1	1	1	1	1	1	1	0	1	1	1	1	0	0	0	0.13576	1	1	1	1	1	1	1
Heparan sulfate degradation product 5	Glycan degradation	0	0	0	0	0	0	0	0	0	0	0	0	0	0.57089	0.20262	0.32294	0.15855	1	0	0	1	1	0.80834	1	1	1	1	1	1	1	1	1	0	1	1	1	1	0	0	0	0.11313	1	1	1	1	1	1	1
Heparan sulfate degradation product 6	Glycan degradation	0	0	0	0	0	0	0	0	0	0	0	0	0	0.34254	0.12157	0.19377	0.095131	1	0	0	1	1	0.485	1	1	0.64921	1	1	1	1	1	0.64086	0	1	1	1	1	0	0	0	0.067882	1	1	1	1	1	1	1
Heparan sulfate degradation product 7	Glycan degradation	0	0	0	0	0	0	0	0	0	0	0	0	0	0.85633	0.30393	0.48441	0.23782	1	0	0	1	1	1	1	1	1	1	1	1	1	1	1	0	1	1	1	1	0	0	0	0.1697	1	1	1	1	1	1	1
Heparan sulfate degradation product 8	Glycan degradation	0	0	0	0	0	0	0	0	0	0	0	0	0	0.68507	0.24314	0.38753	0.19026	1	0	0	1	1	1	1	1	1	1	1	1	1	1	1	0	1	1	1	1	0	0	0	0.13576	1	1	1	1	1	1	1
Heparan sulfate degradation product 9	Glycan degradation	0	0	0	0	0	0	0	0	0	0	0	0	0	0.57089	0.20262	0.32294	0.15855	1	0	0	1	1	0.80834	1	1	1	1	1	1	1	1	1	0	1	1	1	1	0	0	0	0.11313	1	1	1	1	1	1	1
Hexadecanoate (n-C16:0)	Lipid metabolism	75.2089	2.724	13.4266	222.691	28.2199	11.0145	58.8528	5.2477	179.809	44.1342	36.5071	55.9623	51.7666	121.303	108.137	90.4978	114.918	76.9946	57.7398	54.6913	67.6052	56.7941	44.4859	65.4203	70.1961	80.7116	51.4407	81.0368	69.2629	62.1295	126.642	74.363	56.316	84.6046	54.3534	81.0904	84.818	26.8963	36.8155	44.1983	36.6147	52.0323	66.1692	67.6267	50.49	81.5716	63.09	67.0614
Histamine	Amino acid metabolism	82.4803	46.1074	64.7973	125.123	22.5328	26.8136	35.7126	7.1508	116.429	111.826	0	0	129.886	0.98482	53.1735	3.9201	33.1949	15.307	184.272	114.559	0.44798	3.2329	37.0726	0	2.5135	17.5552	1.2646	0.21216	2.4573	0	7.1425	13.3733	66.5371	0.7788	0	0	0	0	1.8193	0	0	39.4162	1.0051	5.8136	5.1558	0.76296	11.4192	0.73093
Hyaluronan biosynthesis precursor 1	Glycan degradation	0	0	0	0	0	0	0	0	0	0	0	0	0	0.62879	0.38877	0.41461	0.24979	1	0	0	1	1	1	1	1	1	1	1	1	1	1	0.541	0	1	1	1	1	0	0	0	0	1	1	1	1	1	1	1
Hyaluronan degradation product 1	Glycan degradation	0	0	0	0	0	0	0	0	0	0	0	0	0	0.62879	0.38877	0.41461	0.24979	1	0	0	1	1	1	1	1	1	1	1	1	1	1	0.541	0	1	1	1	1	0	0	0	0	1	1	1	1	1	1	1
Hydrogen	Central metabolism	94.4781	156.51	176.804	264.974	59.6792	22.3152	4.2449	3.5718	266.143	29.5396	67.6849	156.239	186.806	351.091	235.747	222.558	228.677	272.26	146.916	94.7597	235.553	200.266	94.9958	218.769	233.034	72.3376	127.697	316.113	243.391	275.979	334.887	247.601	174.412	327.215	143.325	332.748	346.852	51.5961	49.5408	52.2277	55.6156	111.088	176.728	206.754	90.4036	331.748	233.399	286.721
Hydrogen peroxide	Central metabolism	0	0	0	0	0	0	0	0	0	0	0	0	0	0	0	0	0	0	0	0	0	0	0	0	0	0	0	0	0	0	0	0	0	0	0	0	0	0	0	0	0	0	0	0	0	0	0	0
Hydrogen sulfide	Inorganic ion metabolism	68.2615	61.5236	26.9131	70.1357	57.606	21.1151	19.3746	43.5672	68.2531	68.1769	40.3366	49.5708	68.2041	44.7677	69.2049	31.0757	69.6575	57.5336	74.5872	68.2501	7.2184	24.8511	51.8301	10.9951	49.5655	77.8761	10.2052	14.9374	13.1891	4.0307	98.1615	15.9671	62.5552	16.8674	14.4101	14.3065	9.0329	60.256	5.338	20.1006	5.6957	75.1179	10.5141	14.0535	23.2717	4.4665	35.0918	9.7203
Hypoxanthine	Nucleotide metabolism	14.4845	73.4887	53.134	8.5238	88.6938	61.0817	61.444	43.8898	0	19.891	0.98052	7.2254	2.152	1.3606	6.6685	5.48	8.2542	17.8395	9.3336	10.6463	31.6804	15.0901	30.5999	17.7596	3.5931	4.2064	16.5945	4.7597	6.0438	16.7484	8.191	6.2494	10.4873	4.7656	63.9523	11.7485	1.1662	11.9018	12.6806	9.9953	14.5905	28.8715	15.9555	27.253	64.5387	8.5021	13.6121	4.445
Indole	Amino acid metabolism	83.242	13.4269	35.2829	219.728	56.1258	0	1.2411	6.3452	192.446	42.5461	13.7677	47.0223	70.9391	166.621	170.321	117.942	159.762	125.88	94.7882	43.664	68.1397	38.0557	40.7115	46.5122	42.7343	43.3795	41.8933	103.137	40.5196	111.831	158.718	51.8369	80.1365	74.5033	32.2294	37.8465	35.6679	42.3968	24.2534	31.1298	19.8373	19.5306	26.124	31.3041	18.9953	132.431	36.338	37.5829
indole-3-acetate	Amino acid metabolism	0	0	0	0	0	0	0	0	0	0	0	0	0	0	0	0	0	0	0	0	0	0.048061	0.2438	0	0	0	0	0	0	0	0	0	0	0	0	0	0	0	0	0	0	0	0	0	0.040223	0	0	0.0047729
Indole-3-propionate	Amino acid metabolism	0	0	0	0	0	0	0	0	0	0	0	0	0	0.71878	0	0.34849	0.19301	0	0	0	0.15233	0	0.60755	0.080431	0	0	0.22633	0.063138	0	0	0	0	0	0	0	0	0	0	0	0	0	0	0	0	0.18421	0	0	0
Inosine	Nucleotide metabolism	116.697	103.543	92.3575	147.944	60.1358	55.3355	47.4884	45.0357	139.606	114.848	26.4125	70.5989	117.231	117.619	143.22	94.1716	144.593	99.0845	137.04	110.254	86.7177	80.311	69.0962	100.895	86.3425	52.2621	94.6852	105.05	88.7094	99.5728	120.494	83.6894	86.2906	104.202	53.0552	96.7864	93.8786	61.8422	52.2495	50.1356	52.4997	93.7018	85.6146	97.304	61.1259	76.8047	95.8902	85.8231
Isobutyrate	Central metabolism	0	3.9318	20.8299	0	2.1684	17.7488	3.0277	3.5718	0	0	31.5181	93.1837	0	308.905	156.717	179.349	110.313	219.366	1.5372	0	218.111	176.084	41.8207	154.403	179.464	40.2948	81.328	259.636	183.095	180.013	268.185	303.225	139.639	256.358	95.005	106.645	165.429	23.5608	36.4876	45.8226	35.6987	65.6616	128.803	96.3098	37.2025	315.036	164.977	216.072
Isocaproate	Central metabolism	0	2.9379	14.9281	0	2.1684	0	2.4254	3.5718	0	1.5446	31.5181	92.8722	0	230.022	156.778	178.637	110.034	221.011	0	0	199.202	144.216	38.2688	181.5	131.32	36.3796	133.072	205.719	159.812	173.135	240.734	188.859	106.435	209.481	131.911	201.855	197.032	21.9062	34.0233	43.6218	33.624	119.81	196.701	191.44	67.7889	208.48	183.696	168.613
Isochenodeoxycholate	Lipid metabolism	0	20	20	1.9637	0	0	1.3693	1.8134	0	0	20	20	0	20	7.0435	20	16.2889	20	0	0	3.6899	6.7377	15.8842	2.0265	2.4003	20	1.5621	1.5716	6.5861	3.6896	0	0.49409	12.4623	3.0952	2.7783	1.7842	0.97443	2.5282	2.435	1.7075	3.9625	5.7899	19.395	20	20	0.76728	10.1052	1.4021
Isocholate	Lipid metabolism	0	20	20	1.9637	0	0	1.3693	1.8134	0	0	20	20	0	20	7.0435	20	16.2889	20	0	0	3.6899	6.7377	15.8842	2.0265	2.4003	20	1.5621	1.5716	6.5861	3.6896	0	0.49409	12.4623	3.0952	2.7783	1.7842	0.97443	2.5282	2.435	1.7075	3.9625	5.7899	19.395	20	20	0.76728	10.1052	1.4021
Isoprene	Amino acid metabolism	0	2.678	11.3138	0.83876	18.042	0	1.254	0	0	0	6.6525	0	5.8849	0	0	0	0	2.902	0	6.189	0	0	0.53837	0	0	0	1.8251	0	0	0.07105	4.9136	0.10689	0	0.54069	1.3026	1.6124	1.0705	0	0	0	0.28258	0.45171	0.52817	0.34334	0.086194	0.024146	0.27752	0.71469
Isovalerate	Central metabolism	0	1.469	7.464	0	1.0842	0	1.2127	1.7859	0	0.77228	15.7591	46.4361	0	115.37	78.3891	89.4924	55.1134	110.505	0	0	99.6773	72.0225	19.0597	90.7902	65.6599	18.1544	66.6491	102.89	79.9063	86.5676	120.367	94.4297	53.2174	104.74	65.9553	100.927	98.5161	10.9531	17.0117	21.8109	16.812	59.9049	98.3503	95.7198	33.9864	104.24	91.8477	84.3062
keto-phenylpyruvate	Amino acid metabolism	0	1.2562	2.4367	0	0	0	0.83917	0	0	0	0	0	0	0.71888	0	0.34854	0.19304	0	0	0	0.44418	0.24429	3.3535	0.28291	0.2359	0.47365	0.22635	0.063145	0	0	0	1.1277	3.5226	0	0	0	0	0	0	0	0	9.6235	0	0.44076	0.97696	0.38108	0.94796	0
L-alanine	Amino acid metabolism	299.914	226.003	168.377	373.411	286.495	199.479	81.9223	93.9046	354.529	370.589	63.3628	150.095	368.272	52.2287	227.205	71.3314	255.516	192.617	362.504	246.442	162.528	194.277	190.928	215.29	263.154	317.668	100.5	163.842	191.107	197.206	122.809	146.593	200.234	178	89.3065	250.255	236.515	235.194	289.376	272.621	264.197	145.493	129.914	164.597	130.475	50.7296	108.762	276.771
L-arginine	Amino acid metabolism	151.383	164.077	47.8893	245.62	69.6489	65.1999	21.1918	47.7187	245.81	136.382	38.9941	117.496	153.919	60.5181	208.152	73.5181	234.051	153.992	195.319	119.4	98.8506	78.7832	166.876	108.278	78.8001	57.7859	45.9339	162.934	123.476	188.393	146.45	149.6	94.7569	173.656	66.6479	74.6715	124.684	171.784	167.179	172.245	161.814	102.412	141.562	130.277	96.7202	150.626	157.974	61.219
L-asparagine	Amino acid metabolism	304.844	239.047	325.308	379.308	276.861	265.55	111.706	127.352	353.339	338.267	249.06	258.728	239.757	341.118	385.771	363.225	389.472	345.533	359.542	274.352	318.568	228.968	285.612	329.492	242.047	127.283	187.057	343.247	290.764	343.328	359.894	254.399	184.048	357.414	308.384	320.999	320.699	272.213	259.517	270.552	257.391	317.887	314.265	360.954	337.679	310.304	320.426	242.734
L-aspartate	Amino acid metabolism	207.135	302.815	359.126	141.672	276.526	294.347	230.922	130.265	170.814	231.202	319.313	177.272	228.286	70.944	167.908	201.95	243.941	142.844	78.2416	184.645	168.404	160.037	276.64	129.626	102.224	141.262	88.049	60.0095	81.5297	197.275	84.9661	59.4004	105.846	43.7599	241.819	55.8908	26.0473	292.543	324.443	310.496	323.628	166.896	114.682	174.519	284.597	59.9679	126.213	80.5191
L-cysteine	Amino acid metabolism	60.8497	54.1118	19.5013	62.7239	50.1942	13.7033	11.9628	31.7994	60.8413	60.7651	33.4413	42.159	60.7923	55.2445	61.7931	36.2663	62.2457	125.542	67.1754	60.8383	115.717	56.7826	70.5265	57.3876	63.7846	70.4643	60.8471	25.2961	21.562	71.0619	95.0897	17.1947	55.1434	23.0716	112.203	41.6536	14.0617	114.19	38.6956	55.7329	51.7777	140.85	22.2965	20.9202	34.9185	39.9968	41.0929	19.2609
L-cystine	Amino acid metabolism	0	19.6852	11.4205	2.1854	0	4.5943	1.5375	1.4619	0	0	8.6234	11.9505	0	4.1536	12.1924	16.328	34.0501	5.343	0	0	4.0124	7.6176	8.1494	4.4557	2.1722	7.7874	5.8367	3.9233	5.3852	4.4107	0	0	5.938	2.1024	5.4099	1.9283	1.385	10.0415	4.2516	3.109	4.7414	15.3972	11.2237	12.331	14.1565	7.3376	17.8565	2.5782
L-glutamate	Amino acid metabolism	320.304	332.136	249.282	377.967	283.133	263.393	263.031	139.171	318.014	360.678	104.332	185.612	375.622	81.6936	219.399	133.014	211.779	137.162	386.326	363.447	235.432	285.433	214.664	194.996	187.085	126.553	289.416	136.5	189.997	161.031	120.443	222.106	273.901	153.922	108.592	105.852	126.58	140.215	114.7	98.4703	131.902	226.088	166.966	180.687	174.589	81.0609	248.872	233.251
L-glutamine	Amino acid metabolism	231.613	269.548	225.172	157.53	253.135	188.126	209.706	58.0883	159.834	299.088	157.454	150.279	314.051	31.6651	90.0941	156.673	100.241	120.008	302.079	233.791	158.361	151.446	245.235	122.69	100.036	313.182	75.4224	51.3563	75.1831	186.711	32.5755	65.4589	162.228	33.8764	161.714	46.6224	23.4968	279.007	284.251	290.457	297.401	189.291	111.692	167.512	227.351	53.5436	97.6041	74.528
L-histidine	Amino acid metabolism	47.4738	119.427	121.794	20.6578	40.0504	34.3952	34.6079	29.744	49.3643	83.8433	28.5059	67.8734	107.843	9.8864	120.946	57.2748	125.168	30.9808	69.5135	86.7761	34.0124	68.2699	88.1331	69.838	52.7043	29.2497	24.9428	31.4379	44.282	23.3979	25.5677	34.7703	70.408	30.2523	45.8464	12.6942	10.0192	61.7134	53.6772	46.3602	60.7632	41.5348	30.8748	49.6715	77.0227	16.4619	67.496	55.909
L-Idonate	Carbohydrate metabolism	3.2694	0.39921	0	18.7765	0	0	0	0	51.065	11.4571	0	0	11.7422	2.8038	18.6924	0.42059	3.9818	19.0956	23.1918	7.5369	0	0	1.1474	0	0.072419	1.0013	0	0.43945	0	0	2.9105	0	0	3.3884	0	0	0	0	0	0	0	0	0	0	0	0	0	0.43265
L-iduronate	Amino acid metabolism	0	0	0	0.64414	0	0	0	0	0	0	0	0	0	1.4334	0.59962	0.85178	0.442	3	1	0	3	3	2.2125	3	3	3	3	3	3	3	3	2.1222	0	3	3	3	3	0	0	0	0.22627	3	3	3	3	3	3	3
L-isoleucine	Amino acid metabolism	298.604	252.485	211.942	363.558	90.6413	156.811	56.2544	46.9974	336.326	331.535	47.1588	113.257	364.624	51.5618	226.621	86.9196	257.752	138.089	355.199	278.945	117.745	71.6084	137.065	46.5594	14.0989	47.7012	52.6746	23.38	22.5408	66.2017	96.6117	36.9209	132.517	17.5244	220.401	29.4068	4.4397	90.3622	32.0509	48.4743	44.3826	172.583	64.9691	78.6872	124.426	28.2503	85.0267	13.8543
L-kynurenine	Amino acid metabolism	8.67e-05	0.11772	0.037849	7.77e-05	0	0.44488	0.46107	0.002135	1.24e-05	4.66e-06	0.00015912	4.74e-05	0	0.00077819	0.00041773	0.00045053	0.00028528	2.96e-05	0.00020716	3.11e-05	0.014961	0.048061	0.2438	0.0014877	0.0036158	0.021657	0.00029264	0.0013821	0.0027798	0.0008111	0.0001753	0.0040906	0.0034757	0.00070668	9.14e-06	9.27e-06	3.45e-05	0.00019027	0.00028129	0.00026195	0	0	3.64e-05	5.12e-05	0.040223	4.23e-05	8.36e-05	0.0047729
L-lactate	Central metabolism	330.834	229.576	286.177	381.399	286.278	317.233	241.588	273.581	357.245	378.228	48.5886	100.73	375.65	54.7737	217.454	84.6946	251.082	73.3077	362.926	282.457	21.257	51.1306	138.531	17.3187	11.7981	50.798	31.1226	16.5158	22.7716	19.9066	82.163	22.4202	111.346	18.9454	22.0368	13.4297	2.7296	101.329	22.8348	18.4177	31.5013	117.684	26.3943	70.2356	155.123	29.1909	103.785	14.4602
L-leucine	Amino acid metabolism	272.687	308.895	242.072	356.903	136.509	141.084	102.462	52.322	334.205	315.546	296.372	239.588	355.234	345.9	384.674	377.757	383.124	356.62	367.926	301.425	296.49	214.099	185.794	231.495	150.092	105.943	152.607	294.375	192.831	231.781	375.464	250.523	206.024	314.124	320.541	295.131	287.788	139.666	117.013	126.604	134.829	284.499	299.87	322.897	237.091	292.554	278.21	207.895
L-lysine	Amino acid metabolism	222.413	149.353	244.167	312.457	256.993	70.6258	189.795	36.0883	229.241	243.481	293.174	190.193	192.828	346.534	332.888	342.024	348.059	313.129	217.363	191.334	284.704	160.679	163.472	278.643	247.731	311.134	175.057	313.203	243.849	235.853	350.456	199.31	89.0923	338.832	291.731	310.509	302.19	94.9529	72.0443	88.5127	96.2624	289.205	278.649	314.403	298.377	289.397	305.467	186.92
L-malate	Central metabolism	122.293	141.69	77.9881	346.334	328.48	33.6815	121.236	43.3689	294.297	105.53	30.5351	42.0369	214.424	44.0946	119.024	39.1807	132.341	53.836	292.427	211.716	4.7693	30.2354	46.5667	19.5039	23.4501	30.1913	13.1486	19.5413	24.7441	15.194	86.8474	20.4931	100.817	16.6938	13.5427	15.5892	13.8894	56.823	11.1991	10.5354	1.8983	28.6077	13.9895	13.8629	12.5617	109.721	48.5184	13.1408
L-methionine	Amino acid metabolism	27.7538	50.8962	13.2357	34.3725	21.6619	7.4052	6.3206	22.305	43.153	11.071	30.2257	38.9434	7.3564	52.4266	58.5775	33.0507	49.9432	64.536	63.9598	29.0608	15.6811	38.5106	52.1049	24.8015	57.7114	67.2487	14.8136	22.0805	18.3464	18.8451	91.8741	13.9791	51.9278	19.856	15.7179	15.0885	9.5549	85.4386	20.1079	42.1514	19.2295	98.1944	15.8331	16.7818	31.7029	7.0212	37.8773	16.0453
L-phenylalanine	Amino acid metabolism	227.73	220.976	232.387	287.663	193.836	71.6601	103.478	39.986	271.089	251.539	185.245	133.102	256.475	213.53	267.094	228.48	273.839	196.127	254.392	227.865	145.996	132.894	175.565	147.549	102.641	103.064	75.4815	169.871	119.594	171.4	207.61	89.4006	140.197	110.659	153.317	65.7099	40.804	175.679	173.956	172.164	172.807	150.584	77.644	123.493	159.676	126.665	130.309	108.913
L-proline	Amino acid metabolism	244.283	235.395	241.493	356.976	127.291	78.7241	80.155	46.0026	294.494	208.299	63.0019	119.561	308.904	354.969	369.098	260.887	352.52	344.385	350.409	265.443	221.053	193.395	194.668	177.162	161.409	300.743	126.204	114.335	128.234	279.719	343.021	151.065	148.041	230.176	294.857	325.692	249.899	168.375	116.805	121.531	150.858	291.134	185.746	226.986	228.619	97.8963	179.078	195.827
L-serine	Amino acid metabolism	328.869	333.111	374.865	385.998	365.038	274.708	244.506	99.7918	358.099	375.544	367.046	268.259	375.582	389.128	385.668	389.426	384.836	385.804	384.271	348.005	388.204	353.831	302.968	386.872	392.906	385.659	194.095	393.048	380.225	381.595	387.672	368.707	308.267	387.822	384.924	386.834	379.995	300.606	364.365	356.355	350.298	329.674	318.158	372.679	356.813	381.547	360.564	378.725
L-threonine	Amino acid metabolism	330.725	327.027	358.464	385.702	310.08	274.178	251.264	215.143	358.072	373.389	355.317	266.528	375.474	387.663	388.681	388.373	391.259	379.487	361.726	308.176	372.927	318.967	326.749	379.26	356.065	386.139	200.575	387.745	349.174	379.12	379.175	333.19	253.103	383.206	379.08	377.128	373.992	315.312	333.997	348.535	341.036	324.015	316.689	372.184	361.308	387.409	352.957	326.171
L-tryptophan	Amino acid metabolism	134.406	44.5483	30.9195	188.571	51.1188	8.1269	8.1308	12.0354	169.631	110.394	24.211	54.3331	143.36	143.679	151.548	103.343	145.679	113.289	179.08	124.914	47.315	32.3961	36.0742	36.2126	31.7671	33.4413	27.0248	91.6858	33.6446	48.4538	138.636	44.0775	72.2832	65.2622	17.9671	22.9639	24.5223	37.5479	18.9788	25.0685	14.3834	46.286	20.4279	25.4604	14.4199	111.157	30.6311	30.8182
L-tyrosine	Amino acid metabolism	217.111	206.27	215.403	282.763	177.072	149.25	89.6231	36.8144	265.736	242.518	154.95	110.724	243.311	64.7886	207.113	139.917	230.339	107.113	240.277	214.566	82.9436	93.695	115.4	90.901	64.396	80.9389	44.3509	34.9563	53.7996	49.9205	71.2913	24.4207	110.722	34.5343	125.93	26.4949	5.9767	105.441	70.8951	57.9816	91.1415	123.913	47.5598	90.5162	136.112	29.4876	96.705	63.6147
L-valine	Amino acid metabolism	298.484	261.624	217.594	363.69	92.6984	174.447	95.5966	53.3319	336.251	334.496	82.2409	225.537	364.576	358.909	382.621	265.47	367.945	362.613	362.964	280.381	312.901	218.424	260.812	230.197	133.84	73.1092	136.507	272.988	167.217	336.585	366.144	229.914	184.574	278.589	317.327	142.509	176.66	276.066	329.281	325.034	322.562	231.365	194.534	177.745	164.367	356.323	256.815	152.085
Laurate	Lipid metabolism	14.9922	7.8813	21.2364	45.2023	4.8962	3.511	28.7889	1.0361	39.2522	9.5092	55.8355	17.8813	10.3374	12.5321	10.592	22.6474	16.7969	9.9145	14.5512	17.7799	2.0411	6.1153	10.0541	2.1168	4.5293	9.8077	1.2793	2.8069	6.3282	2.8844	11.6003	17.1916	5.0152	7.9098	1.2504	2.9575	4.3411	0.50436	2.9305	2.6051	1.5289	3.3812	9.8115	8.6713	9.6962	3.9542	3.9443	3.5283
Lithocholate	Lipid metabolism	0	1.3585	3.1077	0	0	0	0.32911	0	0	0	0	4.4534	0	0	0	0	0.23862	0	0	0	0.51225	0.61983	3.5463	0.23635	0.11062	0.47423	0.10225	0.078831	0	0	0	0	0	0	0	0	0	0	0	0	0.51089	0	0.94428	1.2025	3.1548	0	0	0
Maltose	Carbohydrate metabolism	4.3676	7.8137	33.1065	1.6913	1.527	17.4851	4.5987	33.037	7.8567	13.1668	4.2316	2.7232	7.7859	33.037	33.037	33.037	24.9884	20.3192	0.34316	8.3472	26.1405	9.2683	10.2953	21.5831	13.773	1.6833	16.5159	33.3134	19.573	12.6172	33.037	30.4114	11.8219	18.0269	33.037	33.037	33.037	10.5776	7.2107	11.6422	8.989	29.2398	23.7842	25.8363	13.3586	33.037	10.0142	19.9933
Maltotriose	Carbohydrate metabolism	0	0.2685	0.16832	0	0	0	0	0	1.9933	0	0	0	0	0	0	0	0	0	0	2.9172	0.13035	0	2.858	0.14914	0.10407	0.10784	0.26638	0.68833	0	0	0	0	0	0.68971	0	0	0	0	0	0	0	0	0	0	0.20296	0	0	0
Menaquinone 8	Vitamin and cofactor metabolism	0.53715	0.16204	0.88772	0.33645	0.85705	0.61924	7.5197	0.099789	1.7	0.58202	1.2179	1.4294	0.47422	0.14285	0.099991	0.09997	1.1258	0.91974	1.3173	3.022	0.74549	0.42907	0.63447	2.0229	1.0589	0.87389	0.65161	1.6047	0.84267	2.5905	1.0411	2.503	0.26259	4.4227	0.72216	0.78885	1.6338	1.421	0.099699	0.099766	0.23762	0.27056	0.73307	0.69196	0.3595	1.3893	5.707	1.2586
meso-2 6-Diaminoheptanedioate	Amino acid metabolism	8.2724	22.978	13.4054	15.9774	0	0	0.95271	0	3.59	9.0174	12.4407	42.3554	0	3.2193	17.4392	4.6939	2.6139	1.0023	42.9894	30.2877	31.6583	22.1707	21.5864	89.4078	119.061	250.998	12.7528	50.0978	76.0109	31.6437	10.2514	105.535	22.1457	84.0139	10.3019	11.3477	25.3913	3.4273	2.244	13.4106	3.897	28.7119	57.676	31.9128	16.4109	29.5066	130.599	31.8555
Methane	Central metabolism	0	0	0	0	0	0	0.53481	0	0	0	0	0	0	0	0	0	0	0	0	0	0	0	0.45142	0	0	0	0	0	0	0	0	0	0	0	0	0	0	0	0	0	0	0	0	0.32192	0.19554	0	0	0
Methanethiol	Central metabolism	0	1.2558	2.4358	0	0	0	1.3586	0	0	0	0	0	0	0.71888	0	0.34854	0.19304	0	0	0	0.21859	0.41654	1.047	0.20484	0.23581	0.47347	0.22635	0.063145	0	0	0	1.1273	3.5212	0	0	0	0	0	0	0	0	9.6199	0	0.44066	0.97667	0.38094	0.94761	0
Methanol	Central metabolism	0	0	0	0	0.33823	0	0	0.13114	0	0	0.49562	1.0364	0	0.13861	0.088416	0.093844	0.058153	10.3358	0	0	11.9606	1.7724	0.60658	13.445	12.1962	1.4427	11.2893	24.0872	13.1138	4.8519	9.5333	3.3536	0	17.0857	8.8373	25.5347	20.2823	0	0	0	0	13.4056	16.1243	21.7115	8.42	2.5151	6.9934	14.2247
myo-inositol	Central metabolism	0	0	0	0	0	0	0	0	0	0	0	0	0	0	0	0	0	0	0	0	0	0	2.8013	0	0	0	0	0	0	0	0	0	0	0	0	0	0	0	0	0	0	0	0	0	0	0	0	0
N-acetyl-D-galactosamine	Carbohydrate metabolism	0	11	11	5.4082	0	0	1.8011	5.2846	0	0	11	11	0	11.486	11.3259	11.3432	11.2333	17	4.0884	0	17	15.9707	12.6353	17	17	15.7115	17	17	17	17	17	11.4282	11	17	17	17	17	11	11	11	11	17	17	17	17	15.7903	17	17
N-acetyl-D-glucosamine	Carbohydrate metabolism	3.6647	7.2611	6.5541	13.1231	2.1678	0	1.8011	6.1232	0	0	25.9655	75.044	0	299.494	153.192	176.144	111.199	152.66	33.6161	3.6554	139.379	69.3851	24.4667	180.282	156.815	31.0663	81.6616	251.493	179.174	98.1019	225.613	100.279	32.4056	235.875	111.587	279.98	272.365	24.4177	26.8936	40.265	29.988	108.855	167.522	184.434	62.6565	164.309	201.568	143.625
N-acetyl-D-mannosamine	Carbohydrate metabolism	0	0	0	0	0	0	0	0	0	0	0	0	0	2.0967	0.64133	1.2078	0.51893	0.5004	0	0	1.3246	1.5497	1.086	4.7829	6.4598	0.45692	3.3946	2.8969	10.6162	1.314	5.4063	69.0369	4.7047	4.561	0.8173	1.8659	3.8047	0	0	0	0	11.1509	28.7625	5.1903	8.1128	13.3092	1.6194	1.7655
N-acetylneuraminate	Carbohydrate metabolism	0	3	3	3	0	0	1.8011	3	0	0	3	3	0	3	3	3	3	3	0	0	3	3	3	3	3	3	3	3	3	3	3	3	3	3	3	3	3	3	3	3	3	3	3	3	3	3	3	3
NADP	Vitamin and cofactor metabolism	0	0	0	0	0	0	0	0	0	0	0	0	0	0	0	0	0	0	0	0	0	0	0.2726	0	0	0	0	0	0	0	0	0	0	0	0	0	0	0	0	0	0	0	0	0.040263	0.047429	0	0	0
Nicotinamide	Vitamin and cofactor metabolism	0	4.9135	0	0	0	0	0	0	0	0	3.1984	25.5211	0	1.5213	0.21873	0.53008	0.33855	4.2611	0	0	17.5921	12.2795	6.402	17.825	12.2558	3.2299	72.7779	17.8839	15.3574	93.5602	6.4725	44.971	3.6382	34.3338	7.274	12.9388	19.1286	0	0	0	1.3312	11.0086	25.1363	14.0772	6.9118	19.569	41.1183	10.304
Nicotinate	Vitamin and cofactor metabolism	132.99	111.235	76.3297	256.273	182.898	20.9327	17.7753	23.5382	240.804	114.719	44.4845	127.704	112.696	113.497	212.016	101.492	241.02	97.4262	205.896	148.726	121.746	115.343	126.104	160.005	139.978	138.981	171.15	138.838	132.411	167.71	148.307	99.1136	60.6873	172.191	72.8226	173.343	164.784	161.152	153.477	150.793	152.364	107.669	120.153	149.049	123.19	187.765	169.78	133.009
Nitric oxide	Inorganic ion metabolism	0.10003	0.13923	0.11261	0	0.1	0	0	0	0	0.1	0	0	0.1	0	0	0	0.1001	0.10001	0.10007	0.10001	0.10499	0	2.64	0	0	0.10722	0.1001	0	0	0	0	0	0	0	0	0	0	0	0	0	0	0.1	0	0.22953	0.1134	0.10001	0.10003	0
Nitrite	Inorganic ion metabolism	2.89e-05	0.039233	0.012613	2.59e-05	0	0.14829	0.2676	0.00071165	4.12e-06	1.55e-06	5.3e-05	1.58e-05	0	0.0002594	0.00013924	0.00015018	9.51e-05	9.87e-06	6.91e-05	1.04e-05	0.0049866	0.12903	2.54	0.00049591	0.0012053	0.0072183	9.72e-05	0.00046069	0.0009266	0.00027037	5.84e-05	0.0013634	0.0011586	0.00023556	3.05e-06	3.09e-06	1.12e-05	6.34e-05	9.38e-05	8.73e-05	0	0	1.21e-05	0.12953	0.013403	1.41e-05	2.79e-05	0.001591
Nitrogen	Inorganic ion metabolism	0	0	0	0	0	0	0	0	0	0	0	0	0.05	0	0	0	0	0	0	0	0	0	1.32	0	0	0.053609	0	0	0	0	0	0	0	0	0	0	0	0	0	0	0	0	0	0	0	0	0	0
Nitrous oxide	Inorganic ion metabolism	0.050014	0.069617	0.056307	0	0.05	0	0	0	0	0.050001	0	0	0.05	0	0	0	0.050048	0.050005	0.050035	0.050005	0.052493	0	1.32	0	0	0.053609	0.050049	0	0	0	0	0	0	0	0	0	0	0	0	0	0	0.05	0	0.11477	0.056702	0.050007	0.050014	0
Octadecanoate (n-C18:0)	Lipid metabolism	83.6317	5.83	25.5423	225.049	29.3778	17.3787	60.9844	30.1687	197.344	49.674	35.162	101.193	52.128	187.467	169.665	149.109	162.834	148.878	70.5627	92.7186	140.888	136.1	51.3789	138.302	146.588	152.029	98.2526	152.344	142.992	131.794	192.537	151.695	119.724	155.574	112.735	152.43	155.654	21.992	33.6748	50.8848	34.6399	102.97	139.576	141.129	70.1524	152.913	135.678	148.383
Ornithine	Amino acid metabolism	121.735	134.429	77.2526	270.289	45.5372	35.5518	35.3549	26.5307	261.758	106.734	19.6386	108.236	124.271	337.902	271.669	212.294	204.403	49.4331	165.671	89.7514	78.9402	115.907	104.122	89.3731	96.0241	282.657	30.0045	65.5043	67.4646	152.689	221.646	181.911	99.6518	136.375	31.2786	28.2161	48.0738	108.567	87.2859	97.6987	92.0668	46.35	90.5104	72.4734	55.558	50.5173	132.287	100.412
Oxalate	Central metabolism	64.313	1.8199	10.0459	68.3137	22.4356	4.2872	6.9765	0	126.66	22.5573	0.10197	2.389	23.6425	35.413	39.6302	13.0676	63.3189	26.3363	52.7696	85.9854	0.83884	1.836	12.6107	0.40839	1.9529	10.0345	1.0862	0.98169	2.2152	0.53269	39.9318	1.278	9.3535	4.7649	0.57368	0.18333	0	0	0.57434	0	0.55978	12.9699	0	0.85639	0.95571	1.1289	1.203	1.0471
Oxaloacetate	Central metabolism	0	82.9159	27.6387	3.863	27.4205	0	1.7892	0	3.3455	0	8.2483	0	115.867	0	2.7551	15.1319	0.82353	13.6485	5.3304	0	0	0.2768	0	0	0	0.17164	0.45295	0	0	0	6.3037	0	0	0	0	0	0	0	0	0	0	0	0	0.14475	0.17264	0.1464	27.9008	0
Oxidized glutathione	Central metabolism	0	0.049864	0.049982	0.05	0	0.049939	0.049999	0.049983	0	0	0.04999	0.049949	0	0.049998	0.049999	0.049995	0.049997	0.04999	0	0	0.049872	0.049802	0.049833	0.049782	0.04971	0.049933	0.049672	0.049865	0.049738	0.049791	0	0	0.04985	0.049924	0.049987	0.049985	0.049983	0.049776	0.049634	0.049661	0.04968	0.049989	0.049992	0.049981	0.049969	0.049976	0.049918	0.049744
Oxygen	Inorganic ion metabolism	8.67e-05	0.11772	0.037849	7.77e-05	0	0.44488	2.9485	0.002135	1.24e-05	4.66e-06	0.00015912	4.74e-05	0	0.00077819	0.00041773	0.00045053	0.00028528	2.96e-05	0.00020716	3.11e-05	0.014961	0.048061	0.2438	0.0014877	0.0036158	0.021657	0.00029264	0.0013821	0.0027798	0.0008111	0.0001753	0.0040901	0.0034757	0.00070668	9.14e-06	9.27e-06	3.36e-05	0.00019027	0.00028129	0.00026195	0.00028963	0	3.64e-05	5.12e-05	0.040223	4.23e-05	8.36e-05	0.0047729
p-Cresol	Amino acid metabolism	0	0	0	0	0	0	0	0	0	0	0	0	0	0.71888	0	0.34854	0.19304	0	0	0	0.15235	0	0.60763	0.080441	0	0	0.22635	0.063145	0	0	0	0	0	0	0	0	0	0	0	0	0	0	0	0	0.18423	0	0	0
Phenol	Amino acid metabolism	0	0	0	0	0	0	0	0	0	0	0	0	0	0	0	0	0	5.0483	0	0	11.8203	13.4386	3.3275	14.6345	6.7529	0.85154	2.7019	8.9517	7.1189	16.1043	15.8807	0.70532	0	5.7155	4.5843	9.2287	6.5302	3.8597	6.3275	5.5515	6.8874	0	0	0.59386	0.36315	1.8993	1.988	4.6393
Phenylacetate	Amino acid metabolism	0	1.2562	2.4367	0	2.1684	0	0.83917	3.5718	0	0	8.8038	20.486	0	254.583	148.062	167.819	103.151	93.3999	0	0	37.0568	21.0186	3.9882	11.0589	4.8417	1.1773	9.1379	136.832	31.3457	26.3903	193.476	57.6151	26.6086	62.9185	11.9572	21.0502	22.2503	15.1796	23.2515	31.688	20.6832	25.3072	23.3823	25.1304	11.2503	115.301	22.5615	33.3161
Phenylpropanoate	Amino acid metabolism	0	0	0	0	0	0	0	0	0	0	0	0	0	0.71888	0	0.34854	0.19304	0	0	0	0.15235	0	0.60763	0.080441	0	0	0.22635	0.063145	0	0	0	0	0	0	0	0	0	0	0	0	0	0	0	0	0.18423	0	0	0
Phosphate	Inorganic ion metabolism	0	0	0	0	0	0	0	0	0	0	0	0	0	0	0	0	0	0	0	0	0	0	0	0	0	0	0	0	0	0	0	0	0.00094887	0	0	0	0	0	0	0	0	0	0	0	0	0	0	0
Propane-1 3-diol	Central metabolism	14.397	0.58374	0.41695	78.7094	18.4946	0	0.37603	0	57.3369	42.2674	0	0	0	0	2.3682	0	27.5884	12.0487	58.1103	96.1795	0	0.45685	5.5275	0	1.5168	10.0732	0	0	1.5559	0	3.0118	0	3.002	0	0	0	0	0	0	0	0	0	0	4.8071	0.63178	0	0	0
Propionate	Central metabolism	263.439	235.095	262.804	338.917	282.943	143.675	58.1566	51.9203	301.206	303.037	327.756	210.779	355.633	375.589	272.772	337.038	231.914	302.068	311.979	195.694	252.554	226.116	122.265	296.168	351.818	352.716	336.582	351.407	319.731	292.516	356.025	357.822	258.152	353.3	181.491	347.58	367.91	115.146	64.6209	80.7217	62.6818	221.624	255.57	300.262	239.014	351.991	302.947	317.548
protein-linked serine or threonine residue	Glycan degradation	0	9	9	3.8496	0	0	1.8011	4.5145	0	0	9	9	0	9	9	9	9	9	0	0	9	9	9	9	9	9	9	9	9	9	9	9	9	9	9	9	9	9	9	9	9	9	9	9	9	9	9	9
Proton	Central metabolism	330.834	338.745	382.116	386.043	366.235	321.212	298.029	281.74	358.117	378.228	367.056	270.473	375.65	389.136	390.241	390.664	392.911	385.841	385.672	348.604	392.153	363.068	335.449	394.974	394.75	388.703	394.696	396.116	381.242	383.353	388.41	376.848	308.719	390.06	387.053	387.162	380	313.687	365.838	358.259	360.66	323.263	320.085	377.754	367.363	390.447	363.608	388.977
Putrescine	Inorganic ion metabolism	171.84	123.624	57.2266	253.722	106.582	15.819	88.8566	7.4367	244.246	121.771	26.6683	19.3718	171.899	325.15	247.776	199.107	190.085	111.891	198.822	161.469	117.538	56.8649	34.9567	60.8472	19.0144	25.3209	36.0016	28.9434	16.4131	75.4502	222.738	77.9588	104.153	94.1312	153.304	56.0371	33.8129	61.776	39.0648	46.4338	34.1833	127.769	25.5635	43.4535	94.8647	32.3868	136.259	41.1808
Pyridoxal	Vitamin and cofactor metabolism	0	0	0	0	0	0	0	0	0	0	0	0	0	0.00049768	0	0	0	0	0	0	0.027396	0.094405	0.24141	0.0020314	0.006943	0.042906	0	0.0022368	0.0048035	0.00021706	0	0.0073436	0.0026188	0.00059587	0	0	0	0	0	0	0	0	0	0	0.076412	0	0	0.0090827
Pyridoxine	Vitamin and cofactor metabolism	0	0	0	0	0	0	0	0	0	0	0.32074	0.32004	0	0.32083	0.31689	0.32011	0.3152	0	0	0	0.32003	0.32026	0.31999	0.32066	0.32093	0.32077	0.3206	0.32075	0.32073	0.32047	0.32087	0.32071	0.32069	0.32067	0.31914	0.32061	0.32082	0	0	0	0	0.32025	0.32011	0.32002	0.31936	0.31974	0.32044	0.32084
pyruvate	Central metabolism	3.9691	108.66	44.8695	11.0501	231.498	12.1135	95.6516	0	14.6032	16.7321	12.4123	8.4269	115.867	3.1231	17.139	24.7005	31.8794	14.4861	12.2687	0	7.0627	12.1663	23.9325	4.7888	3.4845	6.3451	5.2505	3.8861	6.4563	2.6563	26.9182	1.7333	3.5226	4.9388	2.2018	0.52624	1.1182	13.2028	7.4945	6.736	6.5808	9.6235	1.9191	5.8782	12.0161	5.5603	32.3187	3.0648
R_R__2_3_Butanediol	Central metabolism	13.9942	19.9237	0.29618	40.4529	9.7706	0	0	0	34.8536	12.6951	0	0	0	0	0	0	16.2566	6.2184	128.346	80.992	0	2.0774	4.8537	0	2.609	17.7187	0	0	3.15	0	7.3692	0	11.3916	0	0	0	0	0	0	0	0	0	1.0051	0	0	0	0	0.46474
Reduced glutathione	Central metabolism	0	0.19973	0.19996	0.2	0	0.19988	0.2	0.19997	0	0	0.19998	0.1999	0	0.2	0.2	0.19999	0.19999	0.19998	0	0	0.19974	0.1996	0.19967	0.19956	0.19942	0.19987	0.19934	0.19973	0.19948	0.19958	0	0	0.1997	0.19985	0.19997	0.19997	0.19997	0.19955	0.19927	0.19932	0.19936	0.19998	0.19998	0.19996	0.19994	0.19995	0.19984	0.19949
Reduced riboflavin	Vitamin and cofactor metabolism	0	19.3613	12.5342	2.1853	0	3.677	1.5875	1.3581	0	0	8.5231	11.8504	0	4.0521	12.2424	16.2271	34.2831	5.243	0	0	3.8858	7.4326	7.5819	4.3535	2.0662	7.6473	5.737	3.821	5.2806	4.3094	0	0	5.8314	2.3408	5.3099	1.8283	1.285	9.9418	4.152	3.0094	4.6416	15.2972	11.1267	14.216	21.2151	7.2375	18.184	2.47
Riboflavin	Vitamin and cofactor metabolism	1.1154	18.992	12.1648	4.2164	4.3139	3.3077	4.7452	0.98881	15.4663	0.29679	8.1537	11.4811	0	3.6827	48.315	15.8578	62.957	4.8736	8.5074	24.9535	3.5165	7.0633	7.2126	3.9841	1.6969	7.278	5.3677	3.4517	4.9113	3.9401	2.2365	0.99295	5.4621	4.3638	4.9406	1.459	0.91565	9.5725	3.7827	2.6401	4.2723	14.9279	10.7574	15.3326	30.7924	6.8682	17.8147	2.1007
S-Adenosyl-L-homocysteine	Amino acid metabolism	0	0	0.0010539	0	0	0.0069088	8.08e-05	0.025592	0	0	0	0	0	0	0	0	0	0	0	0	0	1.59e-05	0	0	0	0	0	0	0	0	0	0	0	0	0	0	0	0	0	0	0	0	0	0	0	0	0	0
Serotonin	Amino acid metabolism	10	10	10	10	10	10	10	3.1675	10	10	0	0	10	0.98482	10	3.9201	10	10	10	10	0.44803	3.233	10	0	2.5135	10	1.2648	0.21216	2.4573	0	7.1425	10	10	0.7788	0	0	0	0	1.8193	0	0	10	1.0051	5.8139	5.1564	0.76311	10	0.73096
sialyl-T antigen	Glycan degradation	0	1	1	1	0	0	1	1	0	0	1	1	0	1	1	1	1	1	0	0	1	1	1	1	1	1	1	1	1	1	1	1	1	1	1	1	1	1	1	1	1	1	1	1	1	1	1	1
Spermidine	Central metabolism	68.2643	21.1518	0.72237	70.2341	23.1696	0	0.71621	0	68.3523	13.1549	0	0	47.7729	36.2553	43.3198	13.0604	62.8778	13.1431	74.5016	34.5326	0.075656	0.20073	5.1849	0	1.9887	14.5514	0.15265	0.89192	1.2454	0	45.9379	0.77964	16.3574	4.2527	0	0	0	0	2.4768	0	0	0	0	0.45786	0.67384	0	0	0.62662
Starch degradation product	Glycan degradation	4.9136	8.724	33.037	1.9027	1.7179	19.6708	5.1736	33.037	8.4384	14.8127	4.7605	3.0636	8.7591	33.037	33.037	33.037	28.112	22.8591	0.38606	8.8045	29.3758	10.4269	10.8707	24.2446	15.4689	1.867	18.5189	33.037	22.0196	14.1944	33.037	33.037	13.2996	20.1123	33.037	33.037	33.037	11.8998	8.112	13.0975	10.1126	32.8948	26.7572	29.0658	14.9782	33.037	11.266	22.4925
Succinate	Central metabolism	316.06	326.151	293.94	382.778	356.45	239.344	313.806	137.948	346.859	356.794	363.325	246.343	366.389	388.675	389.95	387.588	390.446	385.364	387.076	359.23	385.653	342.828	309.14	391.049	392.936	278.553	385.173	394.366	373.348	376.21	388.41	375.203	298.133	386.744	381.448	379.058	380	315.225	362.168	356.482	354.239	312.95	296.491	342.67	334.247	385.516	355.512	384.573
Sulfate	Inorganic ion metabolism	0	0.051994	0.011278	1.0681	0	0.21511	1.4672	0	0	0	0	0	0	2.3378	0.98932	1.3773	0.71685	18.9972	4.0992	0	19.0011	7.9594	2.5417	18.9965	18.9978	7.1779	18.9977	18.6766	13.5792	18.9951	18.9975	3.2012	0	18.9972	14.0581	18.994	18.9939	0	0	0	0.33555	18.9952	18.9961	18.9954	13.8284	18.9942	18.1314	16.2979
Sulfite	Inorganic ion metabolism	0	0	0	1.8354	0	0	0.34173	23.9426	0	0	0	0	0	0	0	0	0	0	4.1032	0	2.3395	6.0619	4.7551	0.060208	0.057836	0.52973	1.7877	0.041997	0	0.32199	0.6274	0	0	0	0	0	0	0	0	0	2.0915	0	0	0.60905	0.40766	0	0	0
T antigen (core 1)	Glycan degradation	0	3	3	3	0	0	1.8011	3	0	0	3	3	0	3	3	3	3	3	0	0	3	3	3	3	3	3	3	3	3	3	3	3	3	3	3	3	3	3	3	3	3	3	3	3	3	3	3	3
Taurine	Central metabolism	20	20	20	20	20	20	20	20	20	20	20	20	16.7737	20	20	20	20	20	7.5439	20	20	20	20	20	20	20	20	20	20	20	20	20	20	20	20	20	20	20	20	20	20	20	20	20	20	20	20	20
tetradecanoate (n-C14:0)	Lipid metabolism	91.4129	17.4978	24.3451	232.062	26.7016	14.1398	35.916	8.3208	160.526	24.3993	62.9848	35.0779	51.7384	108.947	89.9442	73.1862	96.1279	59.3174	34.9871	32.6985	38.8003	26.5827	19.5282	39.3817	39.9847	60.0427	28.6097	57.6829	39.0515	38.6635	112.328	44.1516	26.1046	64.9958	33.1635	64.3941	68.645	15.2662	17.6422	20.2603	17.0674	30.493	46.986	48.5945	28.407	64.8313	43.0895	36.85
Tetrahydrofolic acid	Vitamin and cofactor metabolism	26.4387	0.97358	7.0676	4.0037	1.3107	4.7178	7.4779	0	1.7789	8.4781	0	2.0843	2.6991	0	0	0	0	3.9585	0.84237	12.8439	0.10745	0.34131	0.13531	0	0	0	0.025045	0	0	0	0	0.50328	1.3868	0	0.12419	0	0	0	0	0	0	0.1	0.1	0	0.98338	0	0.25771	0.052579
Thiamin	Vitamin and cofactor metabolism	0	0.24292	0	0	0	0.91756	6.0059	0	0	0	0	0	0	0	0	0	0	0	0	0	0.025752	0.091256	0.50617	0	0	0.042897	0	0	0	0	0	0	0	0	0	0	0	0	0	0	0	0	0	0	0.082649	0	0	0
Thiosulfate	Inorganic ion metabolism	0	0	0	0	0	0	0	0	0	0	0	0	0	0	0	0	0	0	0	0	0.088945	0.40018	3.0496	0.060208	0.057836	0.23545	0.89832	0.041997	0	0.1316	0.00021665	0	0	0	0	0	0	0	0	0	2.8979	0	0	0	0	0	0	0
Thymidine	Nucleotide metabolism	215.439	104.521	95.5144	262.875	71.6414	155.391	58.8685	35.9162	248.355	227.08	64.4367	162.669	242.322	234.323	286.726	222.502	286.109	200.007	255.271	216.104	182.192	148.024	142.562	204.273	182.68	127.854	206.86	219.08	194.713	198.103	239.679	202.188	139.559	219.311	129.848	202.648	203.056	164.947	143.555	145.683	151.202	171.615	199.622	208.479	85.3481	174.784	220.571	177.161
Tn antigen	Glycan degradation	0	9	9	4.3346	0	0	1.8011	5.2846	0	0	9	9	0	9	9	9	9	9	0	0	9	9	9	9	9	9	9	9	9	9	9	9	9	9	9	9	9	9	9	9	9	9	9	9	9	9	9	9
Trimethylamine	Central metabolism	11.9582	41.251	41.251	41.251	1.1719	2.9371	2.5687	0	41.251	24.6097	5.9954	41.251	10.9318	8.2582	41.251	31.7241	41.251	13.4715	41.251	8.7317	1.7185	14.6672	27.6931	1.3875	3.0955	13.8037	1.0893	7.92	6.2885	3.617	26.7444	12.906	21.1342	9.0864	1.8119	1.3114	0.95624	0	10.0701	12.0411	2.8153	9.4152	11.5881	12.6156	13.6795	0.93715	7.6974	2.1814
Trimethylamine N-oxide	Central metabolism	11.9582	3.1735	10.894	41.251	1.1719	0	2.5687	0	41.251	24.6097	0	4.704	10.9318	8.2582	41.251	15.6551	41.251	13.4715	41.251	8.7317	1.7185	12.8822	11.3513	1.3875	3.0955	11.3886	1.0893	5.1338	5.0388	0.80755	26.7444	1.1367	11.0559	9.0864	0.30137	0	0.59926	0	2.9448	2.3719	2.6079	2.5695	4.9998	4.2106	4.9013	0.15966	1.7962	2.1814
Tryptamine	Amino acid metabolism	138.386	40.0486	44.5999	124.379	22.5347	19.6336	26.5059	2.3162	97.0488	155.675	0	0	151.761	0.98482	53.1735	3.9201	33.1422	14.8651	186.201	133.457	0.42324	3.1206	32.4902	0	2.5135	17.4144	1.2368	0.21216	2.4573	0	7.1425	11.4928	59.6236	0.7788	0	0	0	0	1.8193	0	0	39.424	1.0051	5.5879	4.1672	0.76311	8.2214	0.6952
Tyramine	Amino acid metabolism	152.17	46.5421	64.8031	125.113	22.5321	22.494	35.7152	3.1673	116.421	213.928	0	0	177.581	0.98482	53.1734	3.9201	33.1911	12.604	250.906	153.727	0.44801	3.1994	38.0142	0	2.5133	17.5536	1.2648	0.21213	2.4568	0	7.1414	13.3742	66.5397	0.77868	0	0	0	0	1.8193	0	0	39.424	1.0048	5.8138	5.1558	0.76311	11.42	0.73088
Uracil	Nucleotide metabolism	2.9869	24.4423	21.6096	8.6321	18.2155	12.1135	1.533	0	42.2256	2.3937	2.7926	4.1739	74.8574	0.82478	16.0456	18.1165	28.8363	9.9491	2.5769	0.098392	16.6039	11.4835	33.7884	22.3754	3.8644	4.5221	15.6663	4.0219	1.3805	9.8332	2.7394	0.37562	0	1.3273	35.3502	4.4437	0.098568	18.1795	6.407	4.4044	10.3701	13.1844	4.7861	11.9607	17.2481	12.3957	35.1275	1.8452
Urea	Amino acid metabolism	88.796	25.7886	11.5926	243.762	35.2964	13.6668	5.0511	6.8986	238.744	63.0758	31.7872	66.8619	67.3406	48.2772	86.9972	22.6361	92.5867	223.812	171.156	121.946	162.537	54.686	40.5179	59.0537	49.2559	30.8025	57.8656	171.676	86.5994	191.325	107.267	124.868	56.6708	145.177	126.542	84.2443	127.805	12.4993	13.815	10.1737	8.715	90.4619	127.898	105.519	88.314	210.365	68.9209	42.0253
Uridine	Nucleotide metabolism	200.353	117.748	122.065	162.567	46.4573	139.836	74.6574	59.143	159.289	245.466	62.3146	175.673	191.704	233.499	301.691	208.932	268.87	210.46	266.091	229.42	189.68	174.78	163.948	207.084	186.423	84.6226	204.673	223.603	195.576	207.278	242.608	201.763	159.441	220.428	163.077	210.951	210.697	164.672	143.211	145.198	150.422	179.36	195.336	214.339	100.818	172.379	223.881	181.947
Ursocholate	Lipid metabolism	0	6.5143	6.883	1.9637	0	0	0.32911	1.8134	0	0	4.8944	16.7079	0	20	2.6952	20	12.3231	20	0	0	3.7152	7.2701	11.593	1.9673	2.4678	4.2732	2.9405	1.2214	7.1712	3.4736	0	0	12.4623	3.6481	4.6958	3.5622	1.654	8.735	10.5097	1.298	6.3798	0	20	20	20	2.0562	12.8362	3.3669
Ursodiol	Lipid metabolism	0	6.5143	6.883	1.9637	0	0	0.32911	1.8134	0	0	4.8944	16.7079	0	20	2.6952	20	12.3231	20	0	0	3.7152	7.2701	11.593	1.9673	2.4678	4.2732	2.9405	1.2214	7.1712	3.4736	0	0	12.4623	3.6481	4.6958	3.5622	1.654	8.735	10.5097	1.298	6.3798	0	20	20	20	2.0562	12.8362	3.3669
Valeric acid	Central metabolism	0	0	0	0	0	0	0	0	0	0	0	0	0	0	0	0	0	0	0	0	0.10476	0	0.60763	0.080441	0	0	0.088386	0	0	0	0	0	0	0	0	0	0	0	0	0	0	0	0	0	0	0	0	0
Water	Central metabolism	330.834	339.102	383.186	386.091	366.235	321.212	326.211	281.74	358.117	378.228	367.056	270.473	375.65	389.136	390.241	390.664	392.911	385.841	389.099	364.989	392.559	365.099	336.27	395.104	394.897	388.703	394.763	396.397	381.748	383.661	388.41	376.904	309.482	390.232	387.053	387.162	380	318.863	365.838	358.259	363.649	334.227	321.524	378.773	367.957	390.735	364.017	388.999
Xanthine	Nucleotide metabolism	13.2669	3.7996	26.3587	6.5133	13.6803	42.2606	8.6947	40.049	5.152	0	1.0802	0	11.4841	0	0	0.73533	0	7.8186	2.4639	10.4515	0.069628	0.37371	1.2086	1.2931	0.18333	0.071396	0.96306	0.55158	0	0	4.0347	0	0	3.0952	2.573	0	0	0	0	0	0	0	0	0.21338	2.6236	0.1464	3.9071	1.0932
Xanthosine	Nucleotide metabolism	72.8849	20.3229	0.30532	146.21	16.8382	0	0	0	142.915	45.1895	0	0	40.0256	36.7418	95.8549	16.3615	69.5491	20.1223	100.024	33.6998	0.2257	0.40592	6.8802	0.078064	1.5027	11.4789	0	1.3933	0	0	41.9472	8.0113	50.1211	5.1388	0	0	0	0	1.8193	0	0	0	0	4.4099	0	0	0	0.77326
[truncated: 60 more columns]

## Sheet: Supplementary_Table_3
Supplementary Table 3: Net uptake fluxes (mmol*g dry weight-1*hr-1) computed for the 108 microbiome models.
		SRR2145323	SRR2145335	SRR2145392	SRR2145412	SRR2145416	SRR2145420	SRR2145428	SRR2145440	SRR2145467	SRR2145483	SRR2145545	SRR2145547	SRR2145575	SRR2145587	SRR2145588	SRR2145589	SRR2145591	SRR2145607	SRR2145609	SRR2145635	SRR2145327	SRR2145328	SRR2145330	SRR2145339	SRR2145341	SRR2145342	SRR2145343	SRR2145347	SRR2145350	SRR2145351	SRR2145355	SRR2145357	SRR2145358	SRR2145459	SRR2145460	SRR2145461	SRR2145462	SRR2145479	SRR2145480	SRR2145481	SRR2145482	SRR2145487	SRR2145488	SRR2145489	SRR2145490	SRR2145494	SRR2145501	SRR2145502
Metabolite	Metabolite subsystem	IBD_dysbiotic	IBD_dysbiotic	IBD_dysbiotic	IBD_dysbiotic	IBD_dysbiotic	IBD_dysbiotic	IBD_dysbiotic	IBD_dysbiotic	IBD_dysbiotic	IBD_dysbiotic	IBD_dysbiotic	IBD_dysbiotic	IBD_dysbiotic	IBD_dysbiotic	IBD_dysbiotic	IBD_dysbiotic	IBD_dysbiotic	IBD_dysbiotic	IBD_dysbiotic	IBD_dysbiotic	IBD_nondysbiotic	IBD_nondysbiotic	IBD_nondysbiotic	IBD_nondysbiotic	IBD_nondysbiotic	IBD_nondysbiotic	IBD_nondysbiotic	IBD_nondysbiotic	IBD_nondysbiotic	IBD_nondysbiotic	IBD_nondysbiotic	IBD_nondysbiotic	IBD_nondysbiotic	IBD_nondysbiotic	IBD_nondysbiotic	IBD_nondysbiotic	IBD_nondysbiotic	IBD_nondysbiotic	IBD_nondysbiotic	IBD_nondysbiotic	IBD_nondysbiotic	IBD_nondysbiotic	IBD_nondysbiotic	IBD_nondysbiotic	IBD_nondysbiotic	IBD_nondysbiotic	IBD_nondysbiotic	IBD_nondysbiotic
(R)-Pantothenate	Vitamin and cofactor metabolism	0.0077188	0.020456	0.020456	0.010471	0.012119	0.010057	0.0076025	0.009201	0.0088842	0.011158	0.012425	0.020456	0.0062496	0.0026253	0.011389	0.0079744	0.020456	0.0046313	0.006259	0.010581	0.020456	0.020456	0.020456	0.020456	0.020456	0.020456	0.020456	0.020456	0.003277	0.0033967	0.0025714	0.0023943	0.0043115	0.0016784	0.0086265	0.0020199	0.00065376	0.0023055	0.0022997	0.0021431	0.020456	0.0065536	0.020456	0.020456	0.020456	0.00165	0.0044037	0.0030928
1 2-Diacyl-sn-glycerol	Lipid metabolism	0.00086014	0.0010852	0.0011385	0.00030181	0.00031518	0.00012169	0.00018874	0.0010651	0.0019386	0.00093073	0.00037622	0.001403	0.00030663	9.81e-05	9.96e-05	0.00026099	0.00013956	0.00010173	7.02e-05	0.00055211	5.4e-05	0.00020179	0.00025711	0.00066061	0.00073171	9.38e-05	0.00042806	0.00021221	0.00049052	0.000569	0.00058719	0.00054418	0.0013744	0.00013908	8.65e-05	8.23e-05	0.00011051	0.0023619	0.00013682	0.00040951	5.38e-05	0.0010114	0.00033356	0.00037809	0.00051586	6.63e-05	0.0005798	0.00027226
2-Demethylmenaquinone 8	Vitamin and cofactor metabolism	0.00030331	0.00014585	0.00021783	3.77e-05	0	0.00038893	0.00029878	9.12e-05	6.73e-05	0.00058576	0	0	0.00014231	2.02e-06	1.27e-06	1.33e-06	1.01e-06	1.07e-05	1.54e-05	0.00081916	7.46e-05	0.00020847	0.00017707	0.00012659	6.16e-05	6.82e-06	1.64e-05	5.86e-05	4.83e-05	7.59e-05	1.33e-06	6.12e-05	0.00017855	6.15e-05	1.15e-05	2.31e-06	4.2e-06	7.62e-05	0.00015042	9.96e-05	0.00020651	3.59e-05	2.71e-05	4.5e-05	6.7e-05	2.34e-05	4.61e-05	0.00015501
4-Aminobenzoate	Vitamin and cofactor metabolism	0	5.67e-06	0	0	0	9.99e-05	6.07e-05	0	0	4.18e-05	0	0	0	0	0	0	0	0	0	0	0	0	2.66e-05	0	0	0	0	0	0	0	0	0	0	0	0	0	0	0	0	0	0	0	0	8.5e-06	9.58e-06	0	0	0
4-hydroxybenzoate	Vitamin and cofactor metabolism	0	0	0	0	0	0.00088204	4.12e-05	0.00021472	0	0	6.95e-05	0.00025602	0	0	0	0	0	0	0	0	0.00020562	0	0	0.00041585	0	0	0.00066396	0	0	0.00013419	0	0	0	0	1.32e-05	1.32e-05	1.46e-05	0.00088714	0	0.00071662	0.0006014	0.00018839	0	0	8.49e-05	2.78e-05	0.00042174	0
AMP	Central metabolism	0	0	0	0	0	0	0.00021301	0	0	0	0	0	0	0	0	0	0	0	0	0	0	0	0	0	0	0	0	0	0	0	0	0	0	0	0	0	0	0	0	0	0	0	0	0	0	0	0	0
Butyrate	Central metabolism	21.0674	21.0674	21.0674	21.0674	21.0674	2.9371	3.708	19.4263	21.0674	21.0674	21.0674	21.0674	21.0674	16.2632	21.0674	21.0674	21.0674	21.0674	21.0674	21.0674	9.4488	21.0674	21.0674	21.0674	21.0674	15.3797	21.0674	15.5021	21.0674	21.0674	21.0674	21.0674	21.0674	8.5523	15.7311	6.6327	11.7287	21.0674	18.326	21.0674	10.2683	21.0674	21.0674	21.0674	21.0674	13.1169	21.0674	10.275
Calcium	Inorganic ion metabolism	0.0044861	0.0068653	0.0076467	0.0054768	0.0066844	0.0073245	0.0070294	0.0055194	0.0054057	0.0061334	0.007376	0.006062	0.0051854	0.0040476	0.0075308	0.0063468	0.0087465	0.0070386	0.0040593	0.0058657	0.0063748	0.0049625	0.0052536	0.005359	0.0045346	0.0043382	0.0051434	0.0065186	0.0054627	0.0056096	0.0051872	0.0051163	0.0040907	0.0061208	0.0075853	0.007238	0.0070321	0.0042851	0.0038045	0.0039003	0.0040079	0.0062973	0.0068116	0.0078202	0.0088264	0.007503	0.0059844	0.0047491
Cellulose	Glycan degradation	0	0.0042983	0.010899	0.0064478	0	0	0.0013262	0	0	0	0	0	0	0	0	0	0	0	0.024644	0	0.00071636	0.0018073	0.011855	0.00033782	0.00044642	0.0016229	0.00075364	0	0	0	0.0015939	0	0	0	0	0	0	0	0	0	0	0	0	0.00063617	0.0024765	0	0	0
Chloride	Inorganic ion metabolism	0.0044861	0.0068653	0.0076467	0.0054768	0.0066844	0.0073245	0.0070294	0.0055194	0.0054057	0.0061334	0.007376	0.006062	0.0051854	0.0040476	0.0075308	0.0063468	0.0087465	0.0070386	0.0040593	0.0058657	0.0063748	0.0049625	0.0052536	0.005359	0.0045346	0.0043382	0.0051434	0.0065186	0.0054627	0.0056096	0.0051872	0.0051163	0.0040907	0.0061208	0.0075853	0.007238	0.0070321	0.0042851	0.0038045	0.0039003	0.0040079	0.0062973	0.0068116	0.0078202	0.0088264	0.007503	0.0059844	0.0047491
Cholesterol	Lipid metabolism	0	0.30649	0.49725	0	0	0	0	0	0	0.98575	0	0	0	0	0	0	0	0	0.98575	0	0	0	0	0	0	0	0	0	0	0	0	0	0	0	0	0	0	0	0	0	0	0	0	0	0	0	0	0
Cobalt	Inorganic ion metabolism	0.0017944	0.0027461	0.0030587	0.0021907	0.0026738	0.0029298	0.0028118	0.0029133	0.0021623	0.0024533	0.0029504	0.0024248	0.0020741	0.001619	0.0030123	0.0025387	0.0034986	0.0028154	0.0016237	0.0023463	0.0025499	0.001985	0.0021014	0.0021429	0.0018132	0.0017353	0.0020562	0.002607	0.0021851	0.0022438	0.0020749	0.0020465	0.0016363	0.0024483	0.0030341	0.0028952	0.0028128	0.001714	0.0015218	0.0015601	0.0016031	0.0025189	0.0027247	0.0031281	0.0035306	0.0030012	0.0023937	0.0018996
Copper	Inorganic ion metabolism	0.0044861	0.0068653	0.0076467	0.0054768	0.0066844	0.0073245	0.0070294	0.0055194	0.0054057	0.0061334	0.007376	0.006062	0.0051854	0.0040476	0.0075308	0.0063468	0.0087465	0.0070386	0.0040593	0.0058657	0.0063748	0.0049625	0.0052536	0.005359	0.0045346	0.0043382	0.0051434	0.0065186	0.0054627	0.0056096	0.0051872	0.0051163	0.0040907	0.0061208	0.0075853	0.007238	0.0070321	0.0042851	0.0038045	0.0039003	0.0040079	0.0062973	0.0068116	0.0078202	0.0088264	0.007503	0.0059844	0.0047491
cytosine	Nucleotide metabolism	0	0	0	0	0	0	0	0	0	0	0	0	0	0	0	0	0	0	0	0	0	0	0	0	0	0	0	0	0.0008013	0	0	0	0	0	0	0	0	0	0.0005645	0.00039172	0	0	0	0	0	0	0	0
D-Arabinose	Carbohydrate metabolism	0.00018844	6.5e-05	0	0.00014761	0	0	0.00033967	0	0	0.00023083	0	0	0	0	0	0	0	0	6.82e-05	0.00011763	5.21e-05	3.81e-05	0	8.39e-06	0	4.67e-06	1.94e-05	0	0	0.00014869	0	0	0	0	0	0	0	0	0	0	0	0	7.01e-05	6.81e-05	0.00016879	3e-05	0	0
D-Fructose	Carbohydrate metabolism	85.2047	85.2047	85.2047	85.2047	85.2047	85.2047	85.2047	85.2047	85.2047	85.2047	85.2047	85.2047	85.2047	85.2047	85.2047	85.2047	85.2047	85.2047	85.2047	85.2047	85.2047	85.2047	85.2047	85.2047	85.2047	85.2047	85.2047	85.2047	85.2047	85.2047	85.2047	85.2047	85.2047	85.2047	85.2047	85.2047	85.2047	85.2047	85.2047	85.2047	85.2047	85.2047	85.2047	85.2047	85.2047	76.0877	85.2047	85.2047
D-glucitol	Carbohydrate metabolism	0.026349	0.026349	0.026349	0.026349	0.026349	0.026349	0.026349	0.026349	0.026349	0.026349	0.026349	0.026349	0.026349	0.026349	0.026349	0.026349	0.026349	0.026349	0.026349	0.026349	0.026349	0.026349	0.026349	0.026349	0.026349	0.026349	0.026349	0.026349	0.026349	0.026349	0.026349	0.026349	0.026349	0.026349	0.026349	0.026349	0.026349	0.026349	0.026349	0.026349	0	0.026349	0.026349	0.026349	0.026349	0.026349	0.026349	0.026349
D-ribose	Carbohydrate metabolism	0	0	0	0	0	0	0	0	0	0	0	0	0	0	0	0	0	0	0	0	0	0	0	0	0	0	0	0	0	0	0	0	0	0	0	0	0	0	0	0	0	0	0	0	0	0	0	0
D-xylose	Carbohydrate metabolism	0	0	0	0	0	0	0	0	0	0	0	0	0	0.00053183	0.00027247	0.0002901	0.00021554	0	0	0	0	0	0	3.63e-05	0.0001183	3.09e-05	0.00027226	0	0	0.00018222	6.97e-05	0.00034415	0	0.00015837	0	9.12e-05	0.00029995	0	0	0	0	0	0	4.25e-05	0	0.037936	0	4.21e-05
Diphosphate	Inorganic ion metabolism	0	0.0019531	0	0	0	0	0	0	0	0	0	0	0	0	0	0	0	0	0	0	0.00045433	0.0012178	0.0067328	0.00039584	0.00034021	0.0012595	0.0010702	0.00026715	0	0	0	0	0	0	0	0	0	0	0	0	0	0	0	0.0013719	0.0046784	0	0	0
dTTP	Nucleotide metabolism	0	0	0	0	0	0	0	0	0	0	0	0	0	0	0	0	0	0.0048557	0	0	0.0011257	0.00044392	0	0.001314	0.00085675	9.57e-05	0.00069692	0.00043641	0.00042524	0.0031684	0.0022522	0.00055006	0	0.0048025	0.0040787	0.0020215	0.0014317	0	0	0	0	0	0	0.00047503	0.00021486	0.00088483	0.0019798	0.001091
Ethanol	Central metabolism	187.547	187.547	187.547	187.547	187.547	187.547	187.547	187.547	187.547	187.547	187.547	134.389	169.243	78.8143	187.547	187.547	187.547	87.4363	187.547	187.547	78.9607	93.4138	168.286	66.4995	71.4096	187.547	48.8933	53.5344	67.319	57.2657	71.0656	91.3035	127.188	93.6485	70.5189	31.1647	36.2156	47.742	45.0141	44.365	48.8456	108.323	169.054	187.547	187.547	48.2662	183.684	33.0365
Folate	Vitamin and cofactor metabolism	0.00010769	0.00010769	0.00010769	0.00010769	0.00010769	0.00010769	0.00010769	0.0071051	0.00010769	0.00010769	0.00010769	0.00010769	0.00010769	0.00011501	0.00048248	0.0010731	0.00010769	0.00010769	0.00010769	0.00010769	0.00010769	0.00010769	0.00010769	0.00010769	0.00010769	0.00010769	0.00010769	0.00010769	0.00010769	0.00010769	0.00010769	0.00010769	0.00010769	0.00010769	0.00010769	0.00010769	0.00024684	0.00010769	0.0028281	0.0026601	0.00010769	0.00010769	0.00010769	0.00010769	0.00010769	0.00010769	0.00010769	0.00010769
Formaldehyde	Central metabolism	0	0	0	0	0	0	0.00014977	0	0	0	0	0	0	0	0	0	0	0	0	0	0	0	0	0	0	0	0	0	0	0	0	0	0	0	0	0	0	0	0	0	0	0	0	0.00018257	0.00014962	0	0	0
Hexadecanoate (n-C16:0)	Lipid metabolism	74.2281	10.2609	39.9307	74.2281	55.1655	4.4738	37.0319	3.5256	74.2281	46.5407	36.6877	74.2281	51.7865	74.2281	74.2281	74.2281	74.2281	74.2281	68.943	74.2281	74.2281	74.2281	74.2281	74.2281	74.2281	74.2281	74.2281	74.2281	74.2281	74.2281	74.2281	74.2281	74.2281	74.2281	74.2281	74.2281	74.2281	49.5059	50.8464	72.4998	60.1995	74.2281	74.2281	74.2281	74.2281	74.2281	74.2281	74.2281
Iron(II)	Inorganic ion metabolism	0.011387	0.0099682	0.012426	0.0095895	0.087399	0.015006	0.014756	0.087399	0.009139	0.013772	0.087399	0.087399	0.010849	0.087399	0.087399	0.087399	0.087399	0.061599	0.011408	0.010938	0.087399	0.087399	0.087399	0.087399	0.087399	0.087399	0.087399	0.087399	0.087399	0.087399	0.087399	0.087399	0.087399	0.087399	0.087399	0.087399	0.087399	0.087399	0.087399	0.087399	0.087399	0.087399	0.087399	0.087399	0.087399	0.087399	0.087399	0.087399
Iron(III)	Inorganic ion metabolism	0.0095304	0.008906	0.010623	0.0084065	0.0072592	0.010803	0.0085979	0.0080948	0.0082477	0.013631	0.0076703	0.006816	0.010449	0.0040948	0.0085	0.0064476	0.0093037	0.0074752	0.010127	0.010207	0.0064761	0.0052403	0.0066527	0.0056084	0.004772	0.0047905	0.0052751	0.0067023	0.0057509	0.0063655	0.005742	0.0056437	0.0064058	0.0062441	0.0076364	0.0073319	0.007132	0.0066183	0.0056089	0.0057933	0.0054704	0.0077336	0.0069852	0.0080785	0.0093129	0.0076733	0.0067124	0.004892
L-alanine	Amino acid metabolism	29.7669	29.7669	29.7669	29.7669	29.7669	29.7669	29.7669	29.7669	29.7669	29.7669	29.7669	29.7669	29.7669	29.7669	29.7669	29.7669	29.7669	29.7669	29.7669	29.7669	29.7669	29.7669	29.7669	29.7669	29.7669	29.7669	29.7669	29.7669	29.7669	29.7669	29.7669	29.7669	29.7669	29.7669	29.7669	29.7669	29.7669	29.7669	29.7669	29.7669	29.7669	29.7669	29.7669	29.7669	29.7669	29.7669	29.7669	29.7669
L-arginine	Amino acid metabolism	16.2815	16.2815	16.2815	16.2815	16.2815	16.2815	16.2815	16.2815	16.2815	16.2815	16.2815	16.2815	16.2815	16.2815	16.2815	16.2815	16.2815	16.2815	16.2815	16.2815	16.2815	16.2815	16.2815	16.2815	16.2815	16.2815	16.2815	16.2815	16.2815	16.2815	16.2815	16.2815	16.2815	16.2815	16.2815	16.2815	16.2815	16.2815	16.2815	16.2815	10.9502	16.2815	16.2815	16.2815	16.2815	16.2815	16.2815	16.2815
L-aspartate	Amino acid metabolism	37.6694	37.6694	37.6694	37.6694	37.6694	37.6694	37.6694	37.6694	37.6694	37.6694	37.6694	37.6694	37.6694	37.6694	37.6694	37.6694	37.6694	37.6694	37.6694	37.6694	37.6694	37.6694	37.6694	37.6694	37.6694	37.6694	37.6694	37.6694	37.6694	37.6694	37.6694	37.6694	37.6694	37.6694	37.6694	37.6694	33.96	37.6694	37.6694	37.6694	37.6694	37.6694	37.6694	37.6694	37.6694	37.6694	37.6694	37.6694
L-cysteinylglycine	Amino acid metabolism	0.00031753	0.00063592	0.00054883	1.93e-05	0.00016753	0.00011548	0.00031695	0.00024403	0.00011371	0.00013964	0.000134	0.00049149	0.00073625	4.85e-05	0.00017514	0.00039202	0.00022836	0.00011603	5.13e-05	0.00043105	8.58e-05	0.0003228	0.00031474	0.00015808	0.0001332	6.09e-05	7.59e-05	9.06e-05	0.00013885	0.00010002	0.00013063	0.00037535	0.00060431	5.14e-05	7.59e-05	4.43e-05	8.4e-05	0.00051538	0.00021335	0.00025495	0.00021257	0.00024381	0.00022386	0.0002778	0.0002967	4.28e-05	0.00036117	0.00018328
L-glutamate	Amino acid metabolism	82.4978	82.4978	82.4978	82.4978	82.4978	82.4978	82.4978	62.4976	82.4978	82.4978	82.4978	82.4978	82.4978	82.4978	82.4978	82.4978	82.4978	82.4978	82.4978	82.4978	82.4978	82.4978	82.4978	82.4978	82.4978	82.4978	82.4978	82.4978	82.4978	82.4978	82.4978	82.4978	82.4978	82.4978	82.4978	82.4978	82.4978	82.4978	82.4978	82.4978	82.4978	82.4978	82.4978	82.4978	82.4978	82.4978	82.4978	82.4978
L-histidine	Amino acid metabolism	11.2193	11.2193	11.2193	11.2193	11.2193	11.2193	11.2193	7.2071	11.2193	11.2193	5.9579	11.2193	11.2193	1.6472	11.2193	6.8444	11.2193	11.2193	11.2193	11.2193	11.2193	11.2193	11.2193	11.2193	11.2193	11.2193	5.3214	10.1278	10.4527	11.2193	11.2193	11.2193	11.2193	11.2193	5.481	3.0192	2.2458	11.2193	11.2193	11.2193	11.2193	11.2193	11.2193	11.2193	11.2193	3.8002	11.2193	11.2193
L-isoleucine	Amino acid metabolism	23.1373	23.1373	23.1373	23.1373	23.1373	23.1373	23.1373	23.1373	23.1373	23.1373	18.4221	23.1373	23.1373	8.3093	23.1373	23.1373	23.1373	23.1373	23.1373	23.1373	22.6169	23.1373	23.1373	23.1373	22.5488	23.1373	23.1373	10.2919	18.4947	11.684	23.1373	23.1373	23.1373	4.789	23.1373	5.0114	0.67363	23.1373	6.1393	11.6903	6.1768	23.1373	7.8618	13.3324	20.4843	7.008	23.1373	23.1373
L-leucine	Amino acid metabolism	14.2898	5.433	28.018	11.2067	6.271	11.5654	6.4682	31.0213	11.2406	5.4957	35.5123	37.5102	4.3571	37.5102	37.5102	37.5102	37.5102	37.5102	3.703	2.3107	37.5102	37.5102	37.5102	37.5102	37.5102	37.5102	37.5102	37.5102	37.5102	37.5102	37.5102	37.5102	37.5102	37.5102	37.5102	37.5102	37.5102	25.1346	36.6019	37.5102	36.7406	37.5102	37.5102	37.5102	37.5102	37.5102	37.5102	37.5102
L-lysine	Amino acid metabolism	26.6492	14.4432	23.9357	26.6492	26.6492	0.26507	2.2768	0.2275	26.6492	26.6492	26.6492	0.22447	26.6492	26.6492	26.6492	15.1664	26.6492	26.6492	26.6492	26.6492	0.70642	3.6178	13.2294	14.788	18.6255	14.214	9.3018	6.1343	12.0075	11.7387	26.6492	2.6506	7.842	12.916	10.189	13.2075	8.6857	0.24233	2.7466	0.26453	0.26867	5.1343	7.0181	5.7876	3.5318	0.77617	4.8457	9.768
L-phenylalanine	Amino acid metabolism	0.13661	1.5191	2.6413	0.16271	2.3298	0.14413	0.98343	3.6942	0.15216	0.16147	8.9552	16.572	0.15597	16.572	16.572	16.572	16.572	16.572	0.15617	0.15603	16.572	16.572	6.6652	11.2295	4.9489	1.3453	9.2541	16.572	16.572	16.572	16.572	16.572	16.572	16.572	12.0706	16.572	16.572	15.3024	16.572	16.572	16.572	16.572	16.572	16.572	11.4229	16.572	16.572	16.572
L-proline	Amino acid metabolism	43.0522	43.0522	19.9864	43.0522	43.0522	18.7272	43.0522	43.0522	43.0522	43.0522	26.4995	43.0522	43.0522	43.0522	43.0522	43.0522	43.0522	43.0522	43.0522	43.0522	43.0522	43.0522	43.0522	43.0522	43.0522	43.0522	43.0522	43.0522	43.0522	43.0522	43.0522	43.0522	43.0522	43.0522	43.0522	43.0522	43.0522	43.0522	34.5077	43.0522	30.4229	43.0522	43.0522	43.0522	43.0522	43.0522	43.0522	43.0522
L-tyrosine	Amino acid metabolism	12.5175	12.5175	12.5175	12.5175	12.5175	12.5175	12.5175	3.2478	12.5175	12.5175	12.5175	7.5354	12.5175	12.5175	12.5175	12.5175	12.5175	12.5175	12.5175	12.5175	12.5175	12.5175	12.5175	12.5175	12.5175	12.5175	12.5175	12.5175	12.5175	12.5175	12.5175	12.5175	12.5175	12.5175	12.5175	12.5175	12.1851	12.5175	12.5175	12.5175	12.5175	12.5175	12.5175	12.5175	12.5175	12.5175	12.5175	12.5175
Laurate	Lipid metabolism	10.7672	10.7672	10.7672	10.7672	10.7672	10.7672	10.7672	8.3306	10.7672	10.7672	10.7672	10.7672	10.7672	10.7672	10.7672	10.7672	10.7672	10.7672	10.7672	10.7672	10.7672	10.7672	10.7672	10.7672	10.7672	10.7672	10.7672	10.7672	10.7672	10.7672	10.7672	10.7672	10.7672	10.7672	10.7672	10.7672	10.7672	10.7672	10.7672	10.7672	10.7672	10.7672	10.7672	10.7672	10.7672	10.7672	10.7672	10.7672
Magnesium	Inorganic ion metabolism	0.0044861	0.0068653	0.0076467	0.0054768	0.0066844	0.0073245	0.0070294	0.0055194	0.0054057	0.0061334	0.007376	0.006062	0.0051854	0.0040476	0.0075308	0.0063468	0.0087465	0.0070386	0.0040593	0.0058657	0.0063748	0.0049625	0.0052536	0.005359	0.0045346	0.0043382	0.0051434	0.0065186	0.0054627	0.0056096	0.0051872	0.0051163	0.0040907	0.0061208	0.0075853	0.007238	0.0070321	0.0042851	0.0038045	0.0039003	0.0040079	0.0062973	0.0068116	0.0078202	0.0088264	0.007503	0.0059844	0.0047491
Manganese	Inorganic ion metabolism	0.0044861	0.0068653	0.0076467	0.0054768	0.0066844	0.0073245	0.0070294	0.0055194	0.0054057	0.0061334	0.007376	0.006062	0.0051854	0.0040476	0.0075308	0.0063468	0.0087465	0.0070386	0.0040593	0.0058657	0.0063748	0.0049625	0.0052536	0.005359	0.0045346	0.0043382	0.0051434	0.0065186	0.0054627	0.0056096	0.0051872	0.0051163	0.0040907	0.0061208	0.0075853	0.007238	0.0070321	0.0042851	0.0038045	0.0039003	0.0040079	0.0062973	0.0068116	0.0078202	0.0088264	0.007503	0.0059844	0.0047491
Menaquinone 7	Vitamin and cofactor metabolism	1.56e-05	0.00071193	0.0010195	1.42e-05	2.78e-05	3.14e-05	0.00036707	2.26e-05	1.77e-05	3.93e-05	0.00015632	0.00042481	0	8.41e-05	0.00029281	0.00051993	0.00043115	0.00011493	5.86e-05	2.42e-05	0.00049911	0.00090659	0.00093245	0.000466	0.00079727	0.00027014	0.00013015	0.00037556	0.00079528	0.00027057	4.95e-05	0.0012855	0.0011467	0.00015589	0.00014996	8.29e-05	0.00015592	0.00087212	0.0015648	0.0015472	0.0012848	9.67e-05	0.00033284	0.00047903	0.00045121	9.75e-05	0.00022728	0.00089572
meso-2 6-Diaminoheptanedioate	Amino acid metabolism	0	0	0	0	0.0006104	0.0029707	0	0.00015206	0	0	0	0	0.0022004	0	0	0	0	0	0	0	0	0	0	0	0	0	0	0	0	0	0	0	0	0	0	0	0	0	0	0	0	0	0	0	0	0	0	0
N-acetyl-D-mannosamine	Carbohydrate metabolism	0	0	0	0	0	0	0	0	0	0	0	0	0	0	0	0	0	0	0	0	0	0	0	0	0	0	0	0	0	0	0	0	0	0	0	0	0	0	0	0	0	0	0	0	0	0	0	0
Nicotinamide	Vitamin and cofactor metabolism	0	0.11642	0.11642	0.11642	0	0	0.11642	0.11642	0	0.11642	0.11642	0.11642	0	0.11642	0.11642	0.11642	0.11642	0.11642	0.11642	0	0.11642	0.11642	0.11642	0.11642	0.11642	0.11642	0.11642	0.11642	0.11642	0.11642	0.11642	0.11642	0.11642	0.11642	0.11642	0.11642	0.11642	0	0	0	0.11642	0.11642	0.11642	0.11642	0.11642	0.11642	0.11642	0.11642
Nicotinate	Vitamin and cofactor metabolism	0.0087806	0.24689	0.014393	0.010382	0.013369	0.014649	0.014035	0.011039	0.010036	0.012225	0.24689	0.24689	0.0099511	0.24689	0.23371	0.24689	0.24689	0.24689	0.0080261	0.011646	0.24689	0.24689	0.24689	0.24689	0.24689	0.24689	0.24689	0.24689	0.24689	0.24689	0.24689	0.24689	0.24689	0.24689	0.24689	0.24689	0.24689	0.0044166	0.0045483	0.0042945	0.24689	0.24689	0.24689	0.24689	0.24689	0.24689	0.24689	0.24689
NMN	Vitamin and cofactor metabolism	7.67e-05	0.00052197	0.00036021	0.00022864	0	0	0	0	0.00031	1.65e-05	0	0	0.00016783	2.85e-05	3.51e-05	1.02e-05	0.00015933	0	3.7e-05	3.41e-05	0.00082268	0.0017489	0.0043174	0.00082213	0.00025543	0.00033712	0.00056332	0.00077278	0.00036124	0.00057213	4.17e-05	0	0	1.01e-05	0.00058169	0	0	0.001423	0.00076925	0.00099623	0.0010721	0	0.0004789	0.00030032	0.0004397	0.001163	0	0.00018557
Octadecanoate (n-C18:0)	Lipid metabolism	28.4159	13.7391	27.7688	28.2869	28.2273	27.3132	6.8009	27.9739	28.3157	27.5616	21.7707	24.8344	28.0852	28.4003	28.3301	28.2842	28.2761	28.1506	28.2343	28.2758	28.2208	28.3489	28.1895	28.2837	28.2725	27.9789	28.3036	28.1855	28.3106	28.2435	28.2972	28.323	28.4731	28.2293	28.1305	27.5369	26.307	28.205	27.904	28.2783	28.07	28.1637	27.5449	18.8999	26.4896	27.3938	28.2947	28.3368
Octadecenoate (n-C18:1)	Lipid metabolism	0	0	1.0649	0	0	7.2526	0.086057	26.1077	0	0	0	0	0	0	0	0	0	0.0865	0	0	7.4698	12.4074	1.6648	11.8815	19.8802	4.0387	0.99676	7.8926	16.3151	2.7914	0.081336	14.459	12.0923	3.9926	0.10075	0.078535	0.26106	0.61905	0.92199	0.82338	1.0322	0	0	0.08296	0.31077	0.1231	4.2086	18.9441
Oxidized glutathione	Central metabolism	0	0	0	0	0	0	0	0	0	7.47e-06	0	0	0	0	0	0	0	0	0	0	0	0	0	0	0	0	0	0	0	0	2.5e-06	0.00018035	0	0	0	0	0	0	0	0	0	0	0	0	0	0	0	0
Potassium	Amino acid metabolism	0.0044861	0.0068653	0.0076467	0.0054768	0.0066844	0.0073245	0.0070294	0.0055194	0.0054057	0.0061334	0.007376	0.006062	0.0051854	0.0040476	0.0075308	0.0063468	0.0087465	0.0070386	0.0040593	0.0058657	0.0063748	0.0049625	0.0052536	0.005359	0.0045346	0.0043382	0.0051434	0.0065186	0.0054627	0.0056096	0.0051872	0.0051163	0.0040907	0.0061208	0.0075853	0.007238	0.0070321	0.0042851	0.0038045	0.0039003	0.0040079	0.0062973	0.0068116	0.0078202	0.0088264	0.007503	0.0059844	0.0047491
Protoheme	Vitamin and cofactor metabolism	0.00057731	0.00060836	0.00072997	9.21e-05	0.00017676	0.0012468	0.00039526	8.64e-05	0.00044945	0.00098576	0.00012616	0.00058599	0.00092931	0.00092949	0.00060683	0.00083563	0.00053903	0.00014364	2.09e-05	0.0007441	0.00039368	0.00070231	0.00067469	0.00066112	0.00073919	0.00019655	0.00073188	0.00039496	0.00066276	0.00058603	0.00058255	0.00089987	0.00077752	0.0004294	0.00012563	0.00012579	0.00018264	0.0010181	0.00099786	0.00096281	0.00090486	0.00024545	0.00024289	0.00032606	0.00031941	0.00012048	0.00079871	0.00077906
Pyridoxamine	Vitamin and cofactor metabolism	0.00017343	0.00029871	0.00021779	0.00015536	0	0.00052556	0.0019161	4.23e-05	2.47e-05	9.32e-06	0.00028515	0.00046773	0	0.0015911	0.00084298	0.00092115	0.00057702	5.92e-05	0.00041433	6.23e-05	0.0025374	0.0013644	0.0012715	0.002213	0.0023229	0.00067574	0.00067423	0.0017682	0.0025374	0.0017629	0.00057751	0.0025374	0.00084533	0.0016795	0.00059931	0.00060781	0.0015151	0.00038054	0.00056258	0.00052389	0.00057926	0.00021757	0.00071811	0.00025125	0.0013645	0.00075863	0.00041568	0.0025374
Pyridoxine	Vitamin and cofactor metabolism	0.0016718	0.0016031	0.00020001	0.0025378	0.00050337	0.00014922	7.71e-05	0.00024101	0.0025378	0.0018663	0.00072973	0.0016679	0.0017993	0.0025378	0.0025378	0.0025378	0.0025378	0.0025378	0.0025378	0.0022316	0.0025378	0.0025378	0.0025378	0.0025378	0.0025378	0.0025378	0.0024221	0.0025378	0.0025378	0.0025378	0.0025378	0.0025378	0.0025378	0.0025378	0.0023456	0.0025378	0.0025378	0.0013997	0.0025267	0.0024396	0.0022847	0.0024751	0.0025378	0.0025378	0.0025378	0.0014751	0.0025335	0.0025378
Quinone	Vitamin and cofactor metabolism	0.00033475	0.00039008	0.00040412	6.4e-05	0	0.00042222	0.00033845	0.00010571	0.00037405	0.00081643	5.83e-06	6.53e-05	0.00016875	3.33e-05	6.8e-05	0.00018498	9.97e-05	7.59e-05	1.91e-05	0.00071274	0.00011334	0.00028824	0.00030543	0.00015069	0.00022424	0.00076007	4.7e-05	9.52e-05	0.00010121	0.00036286	2.87e-05	0.00034586	0.00039268	6.94e-05	0.00018605	7.11e-05	0.00010368	8.68e-05	0.00022282	0.00024587	0.00023335	6e-05	0.00019143	0.00023907	0.00019709	4.31e-05	4.74e-05	0.0001778
Reduced glutathione	Central metabolism	0	0	0	0	0	0	0	0	0	0	0	0	0	0	0	0	0	0	0	0	0	0	0	0	0	0	0	0	0	0	6.48e-06	1.1e-05	0	0	0	0	0	0	0	0	0	0	0	0	0	0	0	0
Resistant starch	Glycan degradation	0	0.0011144	0.00069508	0	0	0	0	0	0.0079891	0	0	0	0	0	0	0	0	0	0	0.011692	0.00053664	0	0.011672	0.00060371	0.00042753	0.00044508	0.0010688	0.0027644	0	0	0	0	0	0.0027672	0	0	0	0	0	0	0	0	0	0	0.00083746	0	0	0
Riboflavin	Vitamin and cofactor metabolism	0.0029546	0.0029546	0.0029546	0.0029546	0.0011331	0.0029546	0.0029546	0.0029546	0.0029546	0.0029546	0.0029546	0.0029546	0.0029546	0.0029546	0.0029546	0.0029546	0.0029546	0.0029546	0.0018437	0.0029546	0.0029546	0.0029546	0.0029546	0.0029546	0.0029546	0.0029546	0.0029546	0.0029546	0.0029546	0.0029546	0.0010886	0.0029546	0.0029546	0.0029546	0.0029546	0.0029546	0.0029546	0.0029546	0.0029546	0.0029546	0.0029546	0.0029546	0.0029546	0.0029546	0.0029546	0.0029546	0.0029546	0.0029546
Siroheme	Vitamin and cofactor metabolism	0.0006066	0.00096457	0.00075703	0.00016721	0.00021195	0.00127	0.00040217	0.00027878	0.00052125	0.00097945	0.00013647	0.00052737	0.00092931	3.98e-05	0.00027731	0.00035695	0.00030977	0.00016163	0.00025733	0.00099468	0.00032726	0.00065174	0.00065736	0.00058066	0.0007049	0.00020012	0.00071776	0.00033994	0.00062469	0.00050842	0.0001432	0.0007725	0.00099941	0.00019368	8.89e-05	7.14e-05	0.00011496	0.00096336	0.0009449	0.00093201	0.0008412	0.00021633	0.00023953	0.0002943	0.00031331	6.17e-05	0.00047583	0.00068495
Soluble starch	Glycan degradation	4.9136	8.724	26.4296	1.9027	1.7179	19.6708	5.1736	26.4296	8.4384	14.8127	4.7605	3.0636	8.7591	26.4296	26.4296	26.4296	26.4296	22.8591	0.38606	8.8045	26.4296	10.4269	10.8707	24.2446	15.4689	1.867	18.5189	26.4296	22.0196	14.1944	26.4296	26.4296	13.2996	20.1123	26.4296	26.4296	26.4296	11.8998	8.112	13.0975	10.1126	26.4296	26.4296	26.4296	14.9782	26.4296	11.266	22.4925
Spermidine	Central metabolism	0	0	0	0	0	0.0012311	0	7.54e-05	0	0	8.4e-05	0.0003047	0	0	0	0	0	0	0	0	0	0	0	0.00058423	0	0	0	0	0	0.00050189	0	0	0	0	8.91e-05	6.71e-05	0.0001106	0.00051229	0	0.00087319	0.00084913	5.54e-05	0.00020474	0	0	7.19e-05	0.00048317	0
Sucrose	Carbohydrate metabolism	161.906	161.906	161.906	161.906	43.297	161.906	161.906	161.906	149.339	161.906	161.906	161.906	161.906	161.906	161.906	161.906	161.906	161.906	161.906	161.906	117.224	84.0869	106.258	126.822	104.958	78.9189	161.906	161.906	135.518	161.906	161.906	161.906	136.017	161.906	83.7535	161.906	161.906	94.9592	51.7366	63.0072	42.5686	161.906	161.906	161.906	161.906	136.754	161.906	130.245
Sulfate	Inorganic ion metabolism	0.0017771	0	0	0	0.0026738	0	0	0.0023499	0.0021598	0.0024524	0.0029186	0.0024153	0.0020741	0	0	0	0	0	0	0.00234	0	0	0	0	0	0	0	0	0	0	0	0	0.00094114	0	0	0	0	0.001676	0.0014655	0.0015077	0	0	0	0	0	0	0	0
tetradecanoate (n-C14:0)	Lipid metabolism	24.1691	10.361	24.1691	24.1691	24.1691	4.4757	24.1691	3.5628	24.1691	24.1691	24.1691	24.1691	24.1691	24.1691	24.1691	24.1691	24.1691	24.1691	24.1691	24.1691	24.1691	24.1691	24.1691	24.1691	24.1691	24.1691	24.1691	24.1691	24.1691	24.1691	24.1691	24.1691	24.1691	24.1691	24.1691	24.1691	24.1691	24.1691	24.1691	24.1691	24.1691	24.1691	24.1691	24.1691	24.1691	24.1691	24.1691	24.1691
Thiamin	Vitamin and cofactor metabolism	3.5075	0.56695	2.9906	0.0016377	2.2543	2.7332	4.3263	0.0053474	0.0021813	4.3263	0.0006641	3.5998	4.3263	0.0003824	0.0011418	0.0011234	0.0011914	0.00066991	0.0025001	2.924	0.16243	0.0018671	0.0020444	0.0017643	0.0020447	0.0024399	0.0020452	0.00090075	0.0016202	0.0013426	0.00069954	0.0019694	0.0027902	0.00052385	0.00086675	0.00026632	0.00029161	0.0027416	0.002406	0.0024559	0.0022387	0.0011757	0.00060652	0.11548	0.09193	0.00041231	0.0015687	0.0017191
Thymidine	Nucleotide metabolism	0	0	0	0	0.078433	0.010315	0.000679	0	0	0	0.015538	0	0	0	0.0056044	0	0.017238	0	0	0.039847	0	0	0	0	0	0	0	0	0	0	0.0038147	0	0	0	0.0085688	0.011284	0.0057835	0	0	0	0	0	0.0010136	0	0	0	0	0.00037303
Uracil	Nucleotide metabolism	0	0	0	0	0	0	0	0	0	0	0	0	0	0	0	0	0	0	0	0	0	0	0	0	0	0	0	0	0	0	0	0	0.003989	0	0	0	0	0	0	0	0	0	0	0	0	0	0	0
Water	Central metabolism	330.834	339.102	383.186	386.091	366.235	321.212	326.211	281.74	358.117	378.228	367.056	270.473	375.65	389.136	390.241	390.664	392.911	385.841	389.099	364.989	392.748	365.099	336.256	395.104	394.897	388.703	394.833	396.397	381.748	383.661	388.41	376.904	309.482	390.232	387.053	387.162	380	318.863	365.838	358.259	363.649	334.227	321.524	378.836	367.957	390.987	364.017	388.999
Zinc	Inorganic ion metabolism	0.0044861	0.0068653	0.0076467	0.0054768	0.0066844	0.0073245	0.0070294	0.0055194	0.0054057	0.0061334	0.007376	0.006062	0.0051854	0.0040476	0.0075308	0.0063468	0.0087465	0.0070386	0.0040593	0.0058657	0.0063748	0.0049625	0.0052536	0.005359	0.0045346	0.0043382	0.0051434	0.0065186	0.0054627	0.0056096	0.0051872	0.0051163	0.0040907	0.0061208	0.0075853	0.007238	0.0070321	0.0042851	0.0038045	0.0039003	0.0040079	0.0062973	0.0068116	0.0078202	0.0088264	0.007503	0.0059844	0.0047491
[truncated: 60 more columns]

## Sheet: Supplementary_Table_4a
Supplementary Table 4a: Computed features that were significantly different between healthy and IBD microbiome models.
Shown are net secretion flux, net uptake flux, qualitative reaction presence, total reaction abundance, reaction abundance on phylum level, reaction abundance on genus level, subsystem abundance, and strain-level contributions to metabolites.
Computed feature	Description	p-value	Type	Average_Healthy	SD_Healthy	Average_IBD	SD_IBD
EX_12ppd_S[fe]	(S)-propane-1,2-diol	0.0229956	Net secretion flux	0.0191748	0.095874	5.87603	16.9551
EX_13ppd[fe]	Propane-1,3-diol	0.0250317	Net secretion flux	0.069688	0.263765	5.90879	16.9454
EX_15dap[fe]	1,5-Diaminopentane	0.0295606	Net secretion flux	1.55233	2.55216	23.9346	58.9658
EX_2ddglcn[fe]	2-Dehydro-3-deoxy-D-gluconate	0.000201097	Net secretion flux	1.18228	1.47765	8.50036	16.6153
EX_2mbut[fe]	2-methylbutyrate	0.000554017	Net secretion flux	0.248746	0.254584	0.0659519	0.163072
EX_3mop[fe]	3-methyl-2-oxopentanoate	0.00258628	Net secretion flux	13.8565	8.87797	37.7887	37.624
EX_4hbz[fe]	4-hydroxybenzoate	0.0137721	Net secretion flux	0.19907	0.599424	22.024	56.1479
EX_4hphac[fe]	4-hydroxyphenylacetate	0.00916792	Net secretion flux	0.331728	0.427008	0.243863	0.79247
EX_5aptn[fe]	5-Aminopentanoate	0.000554017	Net secretion flux	0.248746	0.254584	0.0659519	0.163072
EX_Lcystin[fe]	L-cystine	0.000554017	Net secretion flux	12.9079	6.45346	7.01095	5.72007
EX_acac[fe]	Acetoacetate	0.010632	Net secretion flux	6.45639	4.04783	21.26	32.5442
EX_acgalidour2s[fe]	Dimer GalNAc-IdoA2S	0.0341991	Net secretion flux	0.994715	0.0219734	0.695504	0.441919
EX_akg[fe]	2-Oxoglutarate	0.000201097	Net secretion flux	8.71474	8.61895	54.6993	73.4636
EX_bhb[fe]	(R)-3-hydroxybutyrate	0.00475911	Net secretion flux	1.88073	2.58005	10.9045	20.1145
EX_btd_RR[fe]	R_R__2_3_Butanediol	0.00396223	Net secretion flux	0	0	5.68261	17.6303
EX_ch4s[fe]	Methanethiol	0.000202646	Net secretion flux	0.955284	0.71817	0.422335	1.19205
EX_cit[fe]	Citrate	0.000202646	Net secretion flux	5.94954	4.41141	32.3402	53.183
EX_csn[fe]	cytosine	0.00102612	Net secretion flux	13.0526	22.8624	3.7716	6.58771
EX_cspg_b_degr[fe]	Dimer GalNAc4S-IdoA2S	0.0158333	Net secretion flux	0.99567	0.021648	0.703328	0.438964
EX_cspg_c_rest[fe]	Not degradable product CSABCPASE_C, Gal6S-Gal-Xyl-L-Ser-protein	0.0158333	Net secretion flux	0.99567	0.021648	0.69746	0.440972
EX_dgsn[fe]	Deoxyguanosine	0.00213241	Net secretion flux	20.6938	20.9233	12.0119	19.3214
EX_dtmp[fe]	dTMP	1.71929e-07	Net secretion flux	5.77171	5.79506	0.78506	1.80846
EX_fol[fe]	Folate	0.00237917	Net secretion flux	6.23218	10.0441	3.97787	10.0478
EX_g6p[fe]	D-Glucose 6-phosphate	0.00346798	Net secretion flux	0.0967836	0.214495	4.53684	6.04364
EX_gal[fe]	D-Galactose	0.0449373	Net secretion flux	8.67462	1.11422	8.49961	1.56254
EX_glyb[fe]	glycine betaine	0.000202646	Net secretion flux	1.36786	1.74086	12.2573	15.0938
EX_ha_deg1[fe]	hyaluronan degradation product 1	0.010363	Net secretion flux	0.99567	0.021648	0.679232	0.449466
EX_ha_pre1[fe]	hyaluronan biosynthesis, precursor 1	0.010363	Net secretion flux	0.99567	0.021648	0.679232	0.449466
EX_idon_L[fe]	L-Idonate	0.0278036	Net secretion flux	0.0072636	0.036318	2.25182	7.14069
EX_ind3ppa[fe]	Indole-3-propionate	0.000554017	Net secretion flux	0.248713	0.25455	0.0659431	0.16305
EX_mal_L[fe]	L-malate	0.000202646	Net secretion flux	11.9704	7.11692	52.842	73.9161
EX_malttr[fe]	maltotriose	8.99519e-07	Net secretion flux	9.07677	16.2963	0.466306	1.45563
EX_pcresol[fe]	p-Cresol	0.000554017	Net secretion flux	0.248746	0.254584	0.0659519	0.163072
EX_phpyr[fe]	keto-phenylpyruvate	0.000554017	Net secretion flux	1.06586	0.788885	0.560261	1.46123
EX_pppn[fe]	Phenylpropanoate	0.000554017	Net secretion flux	0.248746	0.254584	0.0659519	0.163072
EX_rbflvrd[fe]	Reduced riboflavin	0.000201097	Net secretion flux	16.8839	9.66666	7.52593	6.78475
EX_rib_D[fe]	D-ribose	0.00475911	Net secretion flux	18.8146	12.5066	75.0449	84.3222
EX_ribflv[fe]	Riboflavin	0.000396679	Net secretion flux	18.2509	12.8686	8.98631	9.88658
EX_so3[fe]	Sulfite	0.010363	Net secretion flux	0.697292	0.973046	1.00197	3.21157
EX_tma[fe]	trimethylamine	0.0210546	Net secretion flux	4.58473	5.90391	11.1241	12.0916
EX_tmao[fe]	Trimethylamine N-oxide	0.010632	Net secretion flux	1.70393	1.36272	7.31936	10.213
EX_tsul[fe]	thiosulfate(2-)	8.99519e-07	Net secretion flux	0.747251	1.51327	0.144957	0.516134
EX_ura[fe]	uracil	0.00615244	Net secretion flux	34.458	31.2075	17.5555	19.5911
EX_xtsn[fe]	xanthosine	0.0481565	Net secretion flux	0.0976528	0.174045	12.3927	29.3671
EX_ala_L[fe]	L-alanine	0.0353271	Net uptake flux	28.919	2.41949	29.7669	3.93174e-14
EX_ca2[fe]	calcium(2+)	0.0353271	Net uptake flux	0.00664914	0.000761561	0.00597743	0.00115612
EX_cellul[fe]	Cellulose, chain length 500 glc_D assumed, DOI: 10.1002/anie.200460587	0.0373864	Net uptake flux	0.00194293	0.00412149	0.000989661	0.00328983
EX_cl[fe]	Chloride	0.0353271	Net uptake flux	0.00664914	0.000761561	0.00597743	0.00115612
EX_cobalt2[fe]	Co2+	0.043073	Net uptake flux	0.00265957	0.000304632	0.00239938	0.00046556
EX_cu2[fe]	Cu2+	0.0353271	Net uptake flux	0.00664914	0.000761561	0.00597743	0.00115612
EX_fald[fe]	formaldehyde	0.0373864	Net uptake flux	0.000293471	0.000826336	5.80675e-06	3.03135e-05
EX_ile_L[fe]	L-isoleucine	0.0353271	Net uptake flux	16.1816	6.24076	19.3401	6.19053
EX_k[fe]	potassium	0.0353271	Net uptake flux	0.00664914	0.000761561	0.00597743	0.00115612
EX_mg2[fe]	magnesium	0.0353271	Net uptake flux	0.00664914	0.000761561	0.00597743	0.00115612
EX_mn2[fe]	Mn2+	0.0353271	Net uptake flux	0.00664914	0.000761561	0.00597743	0.00115612
EX_ppi[fe]	Diphosphate	3.9673e-07	Net uptake flux	0.00653434	0.0215675	0.000846507	0.00301178
EX_pro_L[fe]	L-proline	0.0353271	Net uptake flux	36.461	11.9874	41.761	4.64814
EX_starch1200[fe]	Resistant starch	5.06716e-07	Net uptake flux	0.0354788	0.0620062	0.00187548	0.00583964
EX_zn2[fe]	Zinc	0.0353271	Net uptake flux	0.00664914	0.000761561	0.00597743	0.00115612
2MBUTt2r	2-methylbutyrate transport via proton symport	0.00512657	Reaction presence	0.6	0.5	0.204819	0.406023
34HPPDC	4-hydroxyphenylpyruvate decarboxylase	0.0112957	Reaction presence	0.44	0.506623	0.120482	0.327503
35DACAPDH	L-3,5-diaminohexanoate dehydrogenase	0.0355171	Reaction presence	1	0	0.698795	0.46157
3HPPD	3-Hydroxypropionate Dehydrogenase	0.0492922	Reaction presence	0.16	0.374166	0.493976	0.503003
4HOXPACDOX_NADP_	4-Hydroxyphenylacetaldehyde:NADP+ Oxidoreductase	0.0112957	Reaction presence	0.44	0.506623	0.120482	0.327503
4HPHACDC	4-hydroxyphenylacetate decarboxylase	0.00512657	Reaction presence	0.6	0.5	0.204819	0.406023
4HPHACDC2	4-hydroxyphenylacetate decarboxylase (yielding 4-methylcatechol)	0.00512657	Reaction presence	0.6	0.5	0.204819	0.406023
4MCATt2r	4-methylcatechol transport via proton symport	0.00512657	Reaction presence	0.6	0.5	0.204819	0.406023
5A3OHEXCLE	3-keto-5-aminohexanoate cleavage enzyme	0.0355171	Reaction presence	1	0	0.698795	0.46157
5APTNt2r	5-Aminopentanoate transport via proton symport	0.00511701	Reaction presence	0.68	0.476095	0.240964	0.430268
ACNAMt2r	N-acetylneuraminate proton symport, reversible	0.018363	Reaction presence	0.96	0.2	0.60241	0.492375
ALAD_L	L-alanine dehydrogenase	0.00512657	Reaction presence	0.6	0.5	0.204819	0.406023
ALGD	GDP-D-mannose:NAD+ 6-oxidoreductase	0.0428137	Reaction presence	0.92	0.276887	0.590361	0.494757
AMYe	starch hydrolysis by alpha-1,4-amylase and alpha-1,6 pullulanase	0.000219735	Reaction presence	0.84	0.374166	0.301205	0.46157
APSRdmq	Adenosine phosphosulfate reductase (2-demethylmenaquinone)	2.39462e-05	Reaction presence	0.96	0.2	0.337349	0.475679
BGLC_DEGe	beta-glucan degradation, assumed extracellular	0.00903897	Reaction presence	1	0	0.626506	0.486672
BTDt1_RR	R R butanediol transport inout via diffusion reversible	0.00903897	Reaction presence	0	0	0.373494	0.486672
CELLBK	beta-glucoside kinase, cellobiose kinase	0.026946	Reaction presence	0.08	0.276887	0.433735	0.498602
CGLYt	L-cysteinylglycine transport via proton symport	4.6882e-05	Reaction presence	0.84	0.374166	0.26506	0.444048
CH4St	methanethiol diffusion	0.00793992	Reaction presence	0.84	0.374166	0.421687	0.496831
CINNMR	Cinnamate reductase	0.00512657	Reaction presence	0.6	0.5	0.204819	0.406023
CITCAt	citrate-ca2[c]:H+ symporter	0.0237585	Reaction presence	1	0	0.674699	0.471335
CLPNH180	cardiolipin hydrolase periplasm n C18 0	0.00512657	Reaction presence	1	0	0.590361	0.494757
DTMPt	dtmp[c] transport in/out via proton symport	4.49106e-05	Reaction presence	1	0	0.39759	0.492375
FA80ACPHi	fatty-acyl-ACP hydrolase	0.0428137	Reaction presence	0.16	0.374166	0.506024	0.503003
FACOAE160	fatty-acid-CoA thioesterase (hexadecanoate)	0.0281486	Reaction presence	1	0	0.686747	0.466636
FACOAE180	fatty-acid-CoA thioesterase (octadecanoate)	0.0281486	Reaction presence	1	0	0.686747	0.466636
FACOAE181	fatty-acid-CoA thioesterase (octadecenoate)	0.0281486	Reaction presence	1	0	0.686747	0.466636
FACOAL160i	C160 Fatty Acid Activation	0.00512657	Reaction presence	1	0	0.590361	0.494757
FACOAL181i	C181 Fatty Acid Activation	0.00512657	Reaction presence	1	0	0.590361	0.494757
FADRx	FAD reductase	0.0281486	Reaction presence	1	0	0.686747	0.466636
GLCAASE8e	beta-glucuronidase, hyaluronan degradation	0.0492922	Reaction presence	1	0	0.722892	0.450291
GLCAASE9e	beta-glucuronidase, hyaluronan degradation	0.0492922	Reaction presence	1	0	0.722892	0.450291
HIBDkt	3-hydroxyisobutyrate dehydrogenase	0.0146747	Reaction presence	0.64	0.489898	0.26506	0.444048
HICCOAD	Hydroxyisocaproyl-CoA dehydratase	0.00512657	Reaction presence	0.64	0.489898	0.228916	0.422689
HMGCOAS	Hydroxymethylglutaryl CoA synthase	0.0458224	Reaction presence	0.96	0.2	0.650602	0.479678
HOMOGALASEe	Homogalacturonan degradation (citrus HG, 100 residues)	0.0492922	Reaction presence	1	0	0.722892	0.450291
HPACt2r	hydroxyphenylacetate transport in via proton symporter	0.0303607	Reaction presence	0.64	0.489898	0.289157	0.456127
HPYRR3x	Hydroxypyruvate reductase (L-serine)	0.0065577	Reaction presence	0.52	0.509902	0.156627	0.365658
ICCOAR2HICCOAT	Isocaproyl-CoA:(R)-2-Hydroxyisocaproate CoA-transferase	0.00512657	Reaction presence	0.64	0.489898	0.228916	0.422689
ICPRENCOADH	Isocaprenoyl-CoA oxidoreductase, electron bifurcating	0.00512657	Reaction presence	0.64	0.489898	0.228916	0.422689
ILE_ST	L-isoleucine Stickland reaction, second step	0.00512657	Reaction presence	0.6	0.5	0.204819	0.406023
IND3PPAt2r	Indole-3-propionate transport via proton symport reversible	0.00512657	Reaction presence	0.6	0.5	0.204819	0.406023
IVCOASadp	Isovaleryl-CoA synthetase (ADP-forming)	0.00512657	Reaction presence	0.6	0.5	0.204819	0.406023
KAS13	b-ketoacyl synthetase (octadecanoate)	0.000192591	Reaction presence	1	0	0.457831	0.501247
KG6PDC	3-keto-L-gulonate 6-phosphate decarboxylase	0.0257141	Reaction presence	0.16	0.374166	0.53012	0.502126
KLEURFd	Ketoleucine ferredoxin oxidoreductase (decarboxylating)	0.00512657	Reaction presence	0.6	0.5	0.204819	0.406023
LACCOAD	Lactoyl-CoA dehydratase	0.00512657	Reaction presence	0.92	0.276887	0.46988	0.502126
LACCOAT	Lactoyl-CoA:propanoate CoA-transferase	0.00512657	Reaction presence	0.92	0.276887	0.46988	0.502126
LEU_ST	L-leucine Stickland reaction, second step	0.00512657	Reaction presence	0.6	0.5	0.204819	0.406023
MANNANASEe	Alpha-mannan degradation, extracellular	0.0144748	Reaction presence	1	0	0.650602	0.479678
METALAt	L-methionyl-L-alanine transport via proton symport	4.6882e-05	Reaction presence	0.84	0.374166	0.26506	0.444048
MMTSAO	(S)-Methylmalonate semialdehyde:NAD+ oxidoreductase (CoA-propanoylating)	0.0146747	Reaction presence	0.64	0.489898	0.26506	0.444048
NACHEX27e	beta-N-acetylhexosaminidase, hyaluronan degradation	0.0492922	Reaction presence	1	0	0.722892	0.450291
NCAMUP	Uptake of Nicotinamide Acid	0.0237585	Reaction presence	0.56	0.506623	0.216867	0.414617
NMNDA	nicotinamide-nucleotide amidase	0.0492922	Reaction presence	0.76	0.43589	0.421687	0.496831
OBDHc	2-Oxobutanoate Dehydrogenase, Cytosolic	0.0142036	Reaction presence	0.84	0.374166	0.445783	0.500073
OCTDPS	Octaprenyl pyrophosphate synthase	2.39462e-05	Reaction presence	0.96	0.2	0.325301	0.471335
OIVD1	2-oxoisovalerate dehydrogenase (acylating; 4-methyl-2-oxopentaoate), irreversible	0.0112957	Reaction presence	0.44	0.506623	0.120482	0.327503
PCRESOLt2r	p-cresol transport via proton symport	0.00512657	Reaction presence	0.6	0.5	0.204819	0.406023
PDXPP	Pyridoxine 5-Phosphate Phosphatase	0.047746	Reaction presence	0.56	0.506623	0.240964	0.430268
PHENOLt2r	Phenol reversible transport via proton symport	0.0434281	Reaction presence	1	0	0.710843	0.456127
PHPYRt2r	Phenylpyruvate transport in via proton symport reversible	0.0142036	Reaction presence	0.84	0.374166	0.445783	0.500073
PLACD	Phenyllactate dehydratase	0.00512657	Reaction presence	0.6	0.5	0.204819	0.406023
PLACOR	Phenyllactate oxidoreductase	0.00512657	Reaction presence	0.6	0.5	0.204819	0.406023
PPCOAC	Propionyl-CoA carboxylase	0.00903897	Reaction presence	1	0	0.626506	0.486672
PPCOA_FDX_OX	propanoyl-CoA:electron-transfer flavoprotein 2,3-oxidoreductase	0.00512657	Reaction presence	0.92	0.276887	0.46988	0.502126
PRO_DR	D-proline reductase	0.00512657	Reaction presence	0.6	0.5	0.204819	0.406023
PTHPS	6-Pyruvoyltetrahydropterin Synthase	0.0434281	Reaction presence	1	0	0.710843	0.456127
R2HICR	(R)-2-Hydroxyisocaproate oxidoreductase	0.00512657	Reaction presence	0.64	0.489898	0.228916	0.422689
RE0577C	Palmitoyl Coenzyme A Hydrolase	0.0281486	Reaction presence	1	0	0.686747	0.466636
RE2124C	Catechol O-Methyltransferase	0.0112957	Reaction presence	0.96	0.2	0.578313	0.496831
RHAMNOGALURASEe_I	Rhamnogalacturonan I degradation, extracellular	0.0492922	Reaction presence	1	0	0.722892	0.450291
S7P1K	CTP:Sedoheptulose 7-phosphate 1-phosphotransferase	4.6882e-05	Reaction presence	0.92	0.276887	0.337349	0.475679
STS2	Steryl-Sulfatase	0.00422434	Reaction presence	1	0	0.554217	0.500073
SUCOAS1c	Succinate--CoA ligase (GDP forming)	2.39462e-05	Reaction presence	0.88	0.331662	0.26506	0.444048
SULFR	Sulfate reductase	4.6882e-05	Reaction presence	0.88	0.331662	0.289157	0.456127
TMDSf	thymidylate synthase (Flavin-dependent)	4.6882e-05	Reaction presence	0.92	0.276887	0.337349	0.475679
TRPDA_H	Tryptophan deamination, forming indole-3-propionate (hypothetical reaction)	0.00512657	Reaction presence	0.6	0.5	0.204819	0.406023
TSULt2	Thiosulfate transport in via proton symport	4.6882e-05	Reaction presence	0.88	0.331662	0.301205	0.46157
VAL_ST	L-valine Stickland reaction, second step	0.00512657	Reaction presence	0.6	0.5	0.204819	0.406023
XYLUGLC_DEGe	Xyluglucan degradation, gut microbiota specific	0.0434281	Reaction presence	1	0	0.710843	0.456127
r0391	Nicotinate D-Ribonucleotide:Pyrophosphate Phosphoribosyltransferase	0.0492922	Reaction presence	0.76	0.43589	0.421687	0.496831
r0584	Deamino-NAD+ Nucleotidohydrolase	0.0492922	Reaction presence	0.76	0.43589	0.421687	0.496831
26DAPLLAT	L,L-diaminopimelate aminotransferase	0.00649079	Total reaction abundance	0.837069	0.0904988	0.629155	0.279623
2DMMQ8abc	2-Demethylmenaquinone 8 uptake via ABC transporter	0.0172179	Total reaction abundance	0.129143	0.0939108	0.0810305	0.0818759
2MBUTt2r	2-methylbutyrate transport via proton symport	0.00103372	Total reaction abundance	0.000602865	0.000620791	0.000158254	0.000396673
2S6HCC	2 succinyl 6 hydroxy 2 4 cyclohexadiene 1 carboxylate synthase	0.0199994	Total reaction abundance	0.0901943	0.0588279	0.0578575	0.0648758
33HPHACt2r	3-Hydroxyphenylacetate transport in via proton symport reversible	6.00537e-05	Total reaction abundance	0.00714262	0.00646711	0.0564583	0.0865252
34DHPHAt2r	(3,4-dihydroxyphenyl)acetate transport in via proton symport reversible	0.000105851	Total reaction abundance	0.00784358	0.00681282	0.056657	0.0864838
34HPPDC	4-hydroxyphenylpyruvate decarboxylase	0.00259945	Total reaction abundance	0.000382504	0.000495292	7.17146e-05	0.000246744
3CARLPDH	3-Carboxy-1-hydroxypropyl-ThPP:lipoamide	0.0199994	Total reaction abundance	0.0173005	0.0204351	0.106921	0.189312
3DGUR	3-Dehydro-L-gulonate:NAD+ 2-oxidoreductase	0.0112533	Total reaction abundance	0.012982	0.0156356	0.0803915	0.128561
3HBCOAHL	3-hydroxyisobutyryl-CoA hydrolase	0.0477198	Total reaction abundance	0.00303895	0.00576698	0.00185018	0.00788238
3HCINNMH	3-hydroxycinnamate hydroxylase	0.0217438	Total reaction abundance	0.000369434	0.00080425	0.0385875	0.107568
3HPHACOX	3-Hydroxyphenylacetate,NADH:oxygen oxidoreductase (3-hydroxylating)	6.00537e-05	Total reaction abundance	0.00714262	0.00646711	0.0564583	0.0865252
3HPPD	3-Hydroxypropionate Dehydrogenase	0.0171789	Total reaction abundance	0.000429691	0.0014678	0.0232126	0.0671593
3HPPPNH	3-(3-hydroxy-phenyl)propionate hydroxylase	0.0217438	Total reaction abundance	0.000369434	0.00080425	0.0385875	0.107568
3KGK	3-keto-L-gulonate kinase	0.00375941	Total reaction abundance	0.00283154	0.00352868	0.0194368	0.0416757
3MOBDC2	Branched-chain alpha-keto acid dehydrogenase, E1 component, beta subunit (EC 1.2.4.4)	0.0335758	Total reaction abundance	0.00468232	0.00725092	0.0221768	0.0481367
3MOPDC2	3 methyl 2 oxopentanoate decarboxylase	0.0335758	Total reaction abundance	0.00468232	0.00725092	0.0221768	0.0481367
3MOPt2r	3-Methyl-2-oxopentanoate transport via proton symport reversible	0.0076427	Total reaction abundance	0.0373064	0.0234873	0.0962777	0.0942518
3OXCOAT	3-oxoadipyl-CoA thiolase	0.0478932	Total reaction abundance	0.000458385	0.000855189	0.0257531	0.0762956
4ABZt2	4-aminobenzoic acid transport via proton symport	0.0172179	Total reaction abundance	0.0525699	0.03551	0.128368	0.133856
4C2HM6SADH	4 carboxy 2 hydroxymuconate 6 semialdehyde dehydrogenase	0.000341278	Total reaction abundance	0.00352458	0.00503394	0.0487428	0.0860267
4HOXPACDOX_NADP_	4-Hydroxyphenylacetaldehyde:NADP+ Oxidoreductase	0.00259945	Total reaction abundance	0.000382504	0.000495292	7.17146e-05	0.000246744
4HOXPACDt2r	(4-hydroxyphenyl)acetaldehyde transport in via proton symport reversible	0.0139744	Total reaction abundance	0.000275536	0.00063449	0.0337758	0.081894
4HP34DHPD	4-hydroxyphenylacetate,nadh[c]:oxygen oxidoreductase (3-hydroxylating)	6.00537e-05	Total reaction abundance	0.00714262	0.00646711	0.0564583	0.0865252
4HPHACDC	4-hydroxyphenylacetate decarboxylase	0.00103372	Total reaction abundance	0.000602865	0.000620791	0.000158254	0.000396673
4HPHACDC2	4-hydroxyphenylacetate decarboxylase (yielding 4-methylcatechol)	0.00103372	Total reaction abundance	0.000602865	0.000620791	0.000158254	0.000396673
4HPROI	trans-4-Hydroxy-L-proline 2-epimerase	0.00048992	Total reaction abundance	0.0064694	0.00586794	0.0333679	0.0556464
4HPROOX	cis-4-Hydroxy-D-proline:oxygen oxidoreductase (deaminating)	0.00121826	Total reaction abundance	0.0067011	0.00591471	0.0306482	0.0529848
4MCATt2r	4-methylcatechol transport via proton symport	0.00103372	Total reaction abundance	0.000602865	0.000620791	0.000158254	0.000396673
4MOPDC2	4-methyl-2-oxopentanoate decarboxylase	0.0335758	Total reaction abundance	0.00468232	0.00725092	0.0221768	0.0481367
5APTNt2r	5-Aminopentanoate transport via proton symport	0.00051229	Total reaction abundance	0.000899787	0.000881357	0.00028587	0.000762163
5C2O3EDDC	5 carboxy 2 oxohept 3 enedioate decarboxylation	0.013601	Total reaction abundance	0.0124302	0.0196605	0.0593073	0.105042
5CM2HMUDI	5 carboxymethyl 2 hydroxymuconate delta isomerase	0.000273847	Total reaction abundance	0.00472607	0.00529195	0.0496995	0.0856049
5DOAN	5-deoxyadenosine nuclosidase	0.00587286	Total reaction abundance	0.0863292	0.0437191	0.215814	0.218168
5FMFURT	5-formyltransferase	0.0458934	Total reaction abundance	0.00105265	0.00259939	0.000109333	0.000598862
5GLUP5T1	(5-Glutamyl)-peptide:amino-acid 5-glutamyltransferase	0.00460398	Total reaction abundance	0.028482	0.0223213	0.113499	0.178133
5GLUP5T2	(5-Glutamyl)-peptide:amino-acid 5-glutamyltransferase	0.00460398	Total reaction abundance	0.028482	0.0223213	0.113499	0.178133
AACTOOR	Aminoacetone:Oxygen Oxidoreductase (Deaminating) (Flavin-Containing)	0.0139744	Total reaction abundance	0.000275536	0.00063449	0.0337758	0.081894
AC2DHOR	gluconate 2-dehydrogenase (acceptor)	0.000341278	Total reaction abundance	0.00513758	0.00517767	0.0356483	0.0618784
ACACt2	Acetoacetate Transport via Proton Symport	0.0171789	Total reaction abundance	0.0162473	0.0105331	0.0533498	0.0813344
ACCOAL2	Acetate:CoA ligase (ADP-forming)	0.0335758	Total reaction abundance	0.0265934	0.0404831	0.00934079	0.016132
ACHBS	2-aceto-2-hydroxybutanoate synthase	0.041974	Total reaction abundance	0.000576849	0.00108188	0.000295989	0.00130122
ACITL	ATP-Citrate Lyase	0.0312581	Total reaction abundance	0.00294394	0.00365707	0.0166181	0.0394079
ACLDC	acetolactate decarboxylase	0.00248248	Total reaction abundance	0.00956501	0.012306	0.0771296	0.135487
ACMANAtr	N-acetyl-D-mannosamine proton symport	0.0259282	Total reaction abundance	0.0288857	0.0279999	0.0220999	0.0583015
ACNAMabc	N-acetylneuraminic acid uptake via ABC transporter	0.0366354	Total reaction abundance	0.102035	0.0570006	0.208898	0.173569
ACOAD2	acyl-CoA dehydrogenase (hexanoyl-CoA)	0.0314204	Total reaction abundance	0.0054369	0.00590579	0.0555222	0.112058
ACOAD3rev	acyl-CoA dehydrogenase (octanoyl-CoA), reversed	0.0314204	Total reaction abundance	0.0054369	0.00590579	0.0555222	0.112058
ACOAD4rev	acyl-CoA dehydrogenase (decanoyl-CoA), reversed	0.0314204	Total reaction abundance	0.0054369	0.00590579	0.0555222	0.112058
ACOAD5rev	acyl-CoA dehydrogenase (dodecanoyl-CoA), reversed	0.0314204	Total reaction abundance	0.0054369	0.00590579	0.0555222	0.112058
ACTNDH	acetoin dehydrogenase complex	0.0076427	Total reaction abundance	0.188379	0.1216	0.320034	0.180168
ACtr	acetate transporter	0.00200436	Total reaction abundance	0.0115318	0.0102153	0.038492	0.0527826
ADCOBASr	adenosylcobinamide amidohydrolase	0.00121738	Total reaction abundance	0.0220595	0.0150563	0.0139766	0.0272723
ADNCYC	Adenylate Cyclase	0.0361751	Total reaction abundance	0.199038	0.101838	0.326529	0.219249
ADNUC	adenosine hydrolase	0.00028243	Total reaction abundance	0.226827	0.123242	0.407632	0.184538
AGMD	Agmantine deiminase	0.0256504	Total reaction abundance	0.577398	0.183789	0.420353	0.234257
AGMHE	ADP-D-glycero-D-manno-heptose epimerase	0.0274167	Total reaction abundance	0.434368	0.194407	0.574951	0.208871
AGMT	agmatinase	0.0427809	Total reaction abundance	0.268686	0.132862	0.395645	0.200637
AHC	Adenosylhomocysteinase	0.0366354	Total reaction abundance	0.380222	0.171747	0.511914	0.198587
AKGS	2-Oxogluterate synthase	0.0309905	Total reaction abundance	0.0275572	0.0276064	0.123897	0.199166
AKGt2r	2-oxoglutarate reversible transport via symport	0.000306942	Total reaction abundance	0.0216204	0.0215012	0.13668	0.183265
ALAD_L	L-alanine dehydrogenase	0.00103372	Total reaction abundance	0.000602865	0.000620791	0.000158254	0.000396673
ALGD	GDP-D-mannose:NAD+ 6-oxidoreductase	0.0312618	Total reaction abundance	0.0464194	0.0913797	0.0119267	0.0346168
ALLTAMH2	allantoate amidinohydrolase decarboxylating	0.000377396	Total reaction abundance	0.00319862	0.00392905	0.0481721	0.0936467
ALLTN	allantoinase	0.000236133	Total reaction abundance	0.0130674	0.00867232	0.0730856	0.106107
ALLTNRS	R06605 (unclear reaction, KEGG)	0.0434798	Total reaction abundance	0.585519	0.151885	0.462824	0.205185
ALLTNS	2-oxo-4-hydroxy-4-carboxy-5-ureidoimidazoline decarboxylase	0.0434798	Total reaction abundance	0.585519	0.151885	0.462824	0.205185
AMAMTi	3-Aminopropanoate:2-oxoglutarate aminotransferase, irreversible	1.67913e-05	Total reaction abundance	0.0356223	0.033266	0.00940052	0.0203244
AMANAPEr	N-acetylmannosamine 6-phosphate epimerase	0.000202312	Total reaction abundance	0.185919	0.100267	0.393353	0.223219
AMANK	N-Acetyl-D-Mannosamine Kinase	0.000815714	Total reaction abundance	0.129121	0.0775262	0.318137	0.247724
AMYLOPECTe	Amylopectin hydrolysis	0.0249798	Total reaction abundance	0.209642	0.132715	0.129192	0.133108
AMYe	starch hydrolysis by alpha-1,4-amylase and alpha-1,6 pullulanase	3.39028e-06	Total reaction abundance	0.0226626	0.0407369	0.00115763	0.00363351
AOXHEXCYCL	6-Amino-2-oxohexanoate cyclation	0.0434798	Total reaction abundance	0.585519	0.151885	0.462824	0.205185
AP4AH	Ap4A hydrolase	0.0314175	Total reaction abundance	0.00893492	0.00738187	0.0887286	0.185979
APSRdmq	Adenosine phosphosulfate reductase (2-demethylmenaquinone)	8.59487e-08	Total reaction abundance	0.0219683	0.0472822	0.00130974	0.00430029
ASCBPL	L-ascorbate 6-phosphate lactonase	0.0335758	Total reaction abundance	0.0212417	0.0145183	0.108045	0.168991
ASPabc	L-aspartate transport via ABC system	0.00420643	Total reaction abundance	0.00543753	0.00582267	0.0734427	0.160194
ASPt2	L-aspartate transport in via proton symport	0.00213563	Total reaction abundance	0.00302916	0.003507	0.0436593	0.102893
ASPt2_3	L-asparate transport via proton symport (3 H)	0.00458439	Total reaction abundance	0.00613862	0.00658622	0.0837163	0.175896
AST	Arginine succinyltransferase	0.0157316	Total reaction abundance	0.000591375	0.0017241	0.0505217	0.13691
BBTCOAOX	Butyrobetainyl-CoA conversion to crotonobetainyl-CoA	0.015447	Total reaction abundance	0.000293646	0.000582585	0.0345622	0.109169
BDH	(R)-3-Hydroxybutanoate:NAD+ oxidoreductase	0.0115	Total reaction abundance	0.0186026	0.0142341	0.0693183	0.100134
BGLC_DEGe	beta-glucan degradation, assumed extracellular	0.00887331	Total reaction abundance	0.0256491	0.0235431	0.0186553	0.0364416
BIACt1	Bile acid transport, cholate	0.0122158	Total reaction abundance	0.0389033	0.0559443	0.0960489	0.147915
BIACt4	Bile acid transport, 7-Dehydrocholate	0.0140436	Total reaction abundance	0.0388451	0.0559607	0.0955231	0.148072
BSORx	Biotin sulfoxide reductase	0.0168018	Total reaction abundance	0.00170957	0.0024337	0.0415361	0.111472
BSORy	Biotin sulfoxide reductase	0.0168018	Total reaction abundance	0.00170957	0.0024337	0.0415361	0.111472
BTCOADH	Conversion of crotonoyl-CoA to butyryl-CoA by Bcd-Etf complex	0.0450188	Total reaction abundance	0.193658	0.101209	0.139794	0.125568
BTDt1_RR	R R butanediol transport inout via diffusion reversible	0.00600347	Total reaction abundance	0	0	0.0141749	0.0440434
BTNCL	biotin-carboxyl-carrier-protein:carbon-dioxide ligase (ADP-forming)	0.0284172	Total reaction abundance	0.225102	0.230094	0.103592	0.118624
BUP2	Beta-Ureidopropionase (D-3-Amino-Isobutanoate Forming)	0.039492	Total reaction abundance	0.0252629	0.0156374	0.0645129	0.0848854
BUTCTr	Acetyl-CoA:butyrate-CoA transferase, reversible	0.0168018	Total reaction abundance	0.0350816	0.0205084	0.120974	0.148819
BUTSO3abc	butanesulfonate transport via ABC system	0.0309905	Total reaction abundance	0.0913888	0.0420558	0.188035	0.168252
CA2abc	calcium transport via ABC system	0.040994	Total reaction abundance	0.579707	0.155158	0.439322	0.223611
CADVt	Lysine/Cadaverine antiporter	0.0103367	Total reaction abundance	0.00239275	0.00371783	0.0542314	0.132844
CATDOX	catechol 1,2-dioxygenase	0.00103372	Total reaction abundance	0.00343822	0.00491593	0.0357694	0.0687983
CBIAT	Cobinamide adenyltransferase	0.0338811	Total reaction abundance	0.780432	0.2258	0.876761	0.101182
CBMTHL2	carbamate hydro-lyase	0.0450188	Total reaction abundance	0.586228	0.151394	0.466155	0.203166
CCOuq	Cytochrome Cbb3 oxidase (Ubiquinol)	0.000377396	Total reaction abundance	0.00484773	0.00798263	0.065336	0.123457
CD2t6r	cadmium transport out via antiport, reversible	0.0235475	Total reaction abundance	0.211397	0.137954	0.319338	0.178187
CDAPPA120	CDP-Diacylglycerol pyrophostatase (n-C12:0)	0.0139744	Total reaction abundance	0.000430187	0.0011874	0.0519516	0.140412
CDAPPA140	CDP-Diacylglycerol pyrophostatase (n-C14:0)	0.0139744	Total reaction abundance	0.000430187	0.0011874	0.0519516	0.140412
CDAPPA141	CDP-Diacylglycerol pyrophostatase (n-C14:1)	0.0139744	Total reaction abundance	0.000430187	0.0011874	0.0519516	0.140412
CDAPPA160	CDP-Diacylglycerol pyrophostatase (n-C16:0)	0.0139744	Total reaction abundance	0.000430187	0.0011874	0.0519516	0.140412
CDAPPA161	CDP-Diacylglycerol pyrophostatase (n-C16:1)	0.0139744	Total reaction abundance	0.000430187	0.0011874	0.0519516	0.140412
CDAPPA180	CDP-Diacylglycerol pyrophostatase (n-C18:0)	0.0139744	Total reaction abundance	0.000430187	0.0011874	0.0519516	0.140412
CDAPPA181	CDP-Diacylglycerol pyrophostatase (n-C18:1)	0.0139744	Total reaction abundance	0.000430187	0.0011874	0.0519516	0.140412
CELLBK	beta-glucoside kinase, cellobiose kinase	0.0103863	Total reaction abundance	0.000160062	0.000723688	0.0222078	0.0657526
CELLUL_DEGe	Cellulose degradation, assumed extracellular	0.032961	Total reaction abundance	0.00128153	0.0027829	0.000534688	0.00162547
CGLYt	L-cysteinylglycine transport via proton symport	6.767e-07	Total reaction abundance	0.0223018	0.0405663	0.000955331	0.00353371
CH4St	methanethiol diffusion	0.000439954	Total reaction abundance	0.00250156	0.00186013	0.00110458	0.00300407
CHLabc	choline transport via ABC system	0.0274167	Total reaction abundance	0.00870768	0.00779895	0.0358003	0.0713979
CHLt2r	choline transport via proton symport, reversible	0.0269617	Total reaction abundance	0.0181792	0.015498	0.10358	0.173517
CHOLabc	Choline ABC transport	0.018788	Total reaction abundance	0.00485818	0.00566763	0.0322259	0.0719319
CINNMR	Cinnamate reductase	0.00103372	Total reaction abundance	0.000602865	0.000620791	0.000158254	0.000396673
CINNMt2r	trans-Cinnamate transport in via proton symport reversible	0.0309905	Total reaction abundance	6.47988e-05	0.000193703	0.0215666	0.0685528
CITCAt	citrate-ca2[c]:H+ symporter	2.93579e-05	Total reaction abundance	0.0139832	0.0200251	0.0089314	0.0527743
CITL	Citrate Lyase	0.00506803	Total reaction abundance	0.0858324	0.0655185	0.200006	0.186937
CITt7	Citrate transport via succinate antiport	0.00566372	Total reaction abundance	0.0013826	0.00291701	0.0429271	0.111535
CLPNH180	cardiolipin hydrolase periplasm n C18 0	0.0129743	Total reaction abundance	0.0354005	0.0587326	0.0219139	0.0432366
CMLDC	4-carboxymuconolactone decarboxylase	0.00103372	Total reaction abundance	0.724018	0.120189	0.566008	0.165179
COBALTt5	cobalt transport in/out via permease (no H+)	0.00121666	Total reaction abundance	0.550551	0.196399	0.730731	0.149401
CPPPGO2	Oxygen Independent coproporphyrinogen-III oxidase	0.00518384	Total reaction abundance	0.199412	0.0830911	0.344445	0.202586
CRNBTCT	gamma-butyrobetainyl-CoA: carnitine CoA transferase	0.015447	Total reaction abundance	0.000293646	0.000582585	0.0345622	0.109169
CRNCBCT	crotonobetainyl-CoA: carnitine CoA transferase	0.0234868	Total reaction abundance	0.000511974	0.00111056	0.0346473	0.109154
CRNabc	L-carnitine transport via ABC system	0.000202312	Total reaction abundance	0.00506041	0.00581088	0.0667734	0.132796
CSND	Cytosine Deaminase	0.00195155	Total reaction abundance	0.0398907	0.0423712	0.167347	0.211831
CTBTt	Crotonobetaine transport	0.015447	Total reaction abundance	0.000293646	0.000582585	0.0345622	0.109169
CYOR3	Cytochrome-c reductase (menaquinol 7: 3 protons)	0.0304948	Total reaction abundance	0.00318076	0.00421157	0.016714	0.0397226
CYOmq	Cytochrome oxidase, proton pump (Menaquinol)	0.000355052	Total reaction abundance	0.00484773	0.00798263	0.0653839	0.123434
CYSTGL	Cystathionine G-Lyase	0.00530217	Total reaction abundance	0.507032	0.184341	0.349057	0.158546
CYSTL	cystathionine b-lyase	0.00470971	Total reaction abundance	0.231484	0.10788	0.386856	0.206084
CYSTS	Cystathionine Beta-Synthase	0.00296218	Total reaction abundance	0.50535	0.18556	0.339684	0.160012
CYSTS2	L-Serine hydro-lyase (adding homocysteine)	0.0204255	Total reaction abundance	0.00695357	0.00809188	0.0367002	0.061527
CYSabc	L-cysteine transport via ABC system	0.0335758	Total reaction abundance	0.0351877	0.0286345	0.0333909	0.0604088
CYTB_B3	menaquinol oxidase (7:2 protons)	0.0258724	Total reaction abundance	0.00336402	0.00438357	0.0177727	0.0417254
Coabc	Cobalt transport via ABC system	6.45817e-05	Total reaction abundance	0.460472	0.179345	0.251804	0.139587
DAAD	D-Amino acid dehydrogenase	0.000341278	Total reaction abundance	0.00807452	0.00973874	0.0797685	0.150524
DDGLCNt2r	2-dehydro-3-deoxy-D-gluconate transport via proton symport, reversible	0.0173509	Total reaction abundance	0.0230793	0.0162697	0.0967828	0.156034
DGSNt2r	Deoxyguanosine transport via proton symport reversible	0.00250046	Total reaction abundance	0.0821674	0.08783	0.0482619	0.0946876
DH6NAOT4	1,4-dihydroxy-6-naphthoate octaprenyltransferase (predicted reaction)	0.018788	Total reaction abundance	0.00402986	0.0107247	0.000301	0.00062818
DHBD	2,3-dihydro-2,3-dihydroxybenzoate dehydrogenase	0.00530706	Total reaction abundance	0.000117551	0.000264358	0.0494422	0.133238
DHBS	2,3-dihydroxybenzoate adenylate synthase	0.00566372	Total reaction abundance	0.000134528	0.000325368	0.0502235	0.136506
DHCINNMt2r	2,3-dihydroxicinnamic acid transport in via proton symport reversible	0.0250614	Total reaction abundance	0.000466083	0.00113545	0.0386377	0.107561
DHDPRyr	Dihydrodipicolinate reductase (NADPH), reversible	0.0260304	Total reaction abundance	0.134855	0.0903108	0.090436	0.0913181
DHEDAA	2,4-dihydroxyhept-2-ene-1,7-dioic acid aldolase	0.0392731	Total reaction abundance	0.0108257	0.01022	0.0543744	0.103602
DHPDO	3,4-dihydroxyphenylacetate 2,3-dioxygenase	0.000327694	Total reaction abundance	0.00308624	0.00412167	0.0482758	0.0861033
DHPM1	Dihydropyrimidinase (5, 6-Dihydrouracil)	0.0434798	Total reaction abundance	0.150854	0.0850088	0.244823	0.158769
DHPM2	Dihydropyrimidinase (Dihydrothymine)	0.0434798	Total reaction abundance	0.150854	0.0850088	0.244823	0.158769
DHPPPNt2r	3-(2,3-Dihydroxyphenyl)propanoate transport in via proton symport reversible	0.0250614	Total reaction abundance	0.000466083	0.00113545	0.0386377	0.107561
DKGLCNR1	2,5-diketo-D-gluconate reductase	0.0172847	Total reaction abundance	0.000206438	0.000456034	0.0356644	0.0979153
DKMPPD2	Acireductone Dixoygenase 1 (Homo Sapiens)	0.00350921	Total reaction abundance	0.00364076	0.00530538	0.0348808	0.0654097
DKMPPD3	Acireductone Synthase (Homo Sapiens)	0.00333207	Total reaction abundance	0.00353827	0.00503036	0.0348309	0.0654078
DMSOR1	Dimethyl sulfoxide reductase (Menaquinol 8)	0.0251218	Total reaction abundance	0.0198609	0.0121083	0.0832525	0.145373
DMSOR2	Dimethyl sulfoxide reductase (Demethylmenaquinol 8)	0.0251218	Total reaction abundance	0.0198609	0.0121083	0.0832525	0.145373
DMSORdmq	Dimethyl sulfoxide reductase (2-demethylmenaquinone)	0.0162943	Total reaction abundance	0.00523176	0.00564685	0.0573356	0.118804
DMSORmq	Dimethyl sulfoxide reductase (Menaquinol)	0.0162943	Total reaction abundance	0.00523176	0.00564685	0.0573356	0.118804
DOGULNR	2,3 dioxo-L-gulonate reductase	0.0112533	Total reaction abundance	0.012982	0.0156356	0.0803915	0.128561
DPCOAti	dpcoa[c] transporter	2.47716e-05	Total reaction abundance	0.0537691	0.05018	0.0113176	0.0217012
DSERt2r	d_Serine transport via proton symport	0.00121826	Total reaction abundance	0.0132964	0.0360053	0.111258	0.197975
DTMPt	dtmp[c] transport in/out via proton symport	4.11566e-07	Total reaction abundance	0.0302564	0.0448373	0.00238749	0.00538839
DURIK1	Deoxyuridine Kinase (ATP:Deoxyuridine)	0.0290238	Total reaction abundance	0.628859	0.181558	0.742621	0.166032
D_PROHOX	pro-D[c]:oxygen oxidoreductase (deaminating)	0.00121826	Total reaction abundance	0.0067011	0.00591471	0.0306482	0.0529848
EAR100y	enoyl-[acyl-carrier-protein] reductase (NADPH) (n-C10:0)	0.0171789	Total reaction abundance	0.00385603	0.00606153	0.0198785	0.0412645
EAR10M11	10mtundec2eACP[c][e]:nad[c]P+ oxidoreductase (A-specific)	0.0171789	Total reaction abundance	0.00385603	0.00606153	0.0198785	0.0412645
EAR120y	enoyl-[acyl-carrier-protein] reductase (NADPH) (n-C12:0)	0.0171789	Total reaction abundance	0.00385603	0.00606153	0.0198785	0.0412645
EAR12M13	12mttritec2eACP[c][e]:nad[c]P+ oxidoreductase (A-specific)	0.0171789	Total reaction abundance	0.00385603	0.00606153	0.0198785	0.0412645
EAR140y	enoyl-[acyl-carrier-protein] reductase (NADPH) (n-C14:0)	0.00048992	Total reaction abundance	0.00707008	0.0074714	0.0504403	0.0952116
EAR14M15	14mtpentdec2eACP[c][e]:nad[c]P+ oxidoreductase (A-specific)	0.0171789	Total reaction abundance	0.00385603	0.00606153	0.0198785	0.0412645
EAR160y	enoyl-[acyl-carrier-protein] reductase (NADPH) (n-C16:0)	0.0171789	Total reaction abundance	0.00385603	0.00606153	0.0198785	0.0412645
EAR180y	enoyl-[acyl-carrier-protein] reductase (NADPH) (n-C18:0)	0.0171789	Total reaction abundance	0.00385603	0.00606153	0.0198785	0.0412645
EAR40y	enoyl-[acyl-carrier-protein] reductase (NADPH) (n-C4:0)	0.0171789	Total reaction abundance	0.00385603	0.00606153	0.0198785	0.0412645
EAR4M5	4mtpent2eACP[c][e]:nad[c]P+ oxidoreductase (A-specific)	0.0171789	Total reaction abundance	0.00385603	0.00606153	0.0198785	0.0412645
EAR60y	enoyl-[acyl-carrier-protein] reductase (NADPH) (n-C6:0)	0.0171789	Total reaction abundance	0.00385603	0.00606153	0.0198785	0.0412645
EAR6M7	6mthept2eACP[c][e]:nad[c]P+ oxidoreductase (A-specific)	0.0171789	Total reaction abundance	0.00385603	0.00606153	0.0198785	0.0412645
EAR80y	enoyl-[acyl-carrier-protein] reductase (NADPH) (n-C8:0)	0.0171789	Total reaction abundance	0.00385603	0.00606153	0.0198785	0.0412645
EAR8M9	8mtnon2eACP[c][e]:nad[c]P+ oxidoreductase (A-specific)	0.0171789	Total reaction abundance	0.00385603	0.00606153	0.0198785	0.0412645
ETHSO3abc	ethanesulfonate transport via ABC system	0.0309905	Total reaction abundance	0.0913888	0.0420558	0.188035	0.168252
ETOHt2r	ethanol reversible transport via proton symport	0.0470983	Total reaction abundance	0.00111867	0.00286489	6.73166e-05	0.000358256
F1PPt	Fucose 1-phosphate transport via phosphate antiport	0.00535029	Total reaction abundance	0.000233958	0.000520939	0.0525442	0.141966
FA80ACPHi	fatty-acyl-ACP hydrolase	0.0173509	Total reaction abundance	0.0010963	0.003474	0.0237358	0.066065
FACOAL160i	C160 Fatty Acid Activation	0.00768584	Total reaction abundance	0.0164799	0.0255122	0.010665	0.0313063
FACOAL181i	C181 Fatty Acid Activation	0.00768584	Total reaction abundance	0.0164799	0.0255122	0.010665	0.0313063
FADRx	FAD reductase	0.00052623	Total reaction abundance	0.0328131	0.0475705	0.0087857	0.0108262
FCLTc	Ferrochelatase, Cytosol	0.00303132	Total reaction abundance	0.168628	0.0780372	0.331457	0.218156
FDH	Formate Dehydrogenase	0.0127534	Total reaction abundance	0.0954058	0.0469371	0.218072	0.191554
FDH2	formate dehydrogenase (quinone-8: 2 protons)	0.0216157	Total reaction abundance	0.0177859	0.0140526	0.0998562	0.182172
FDMO	FMNH2-dependent monooxygenase	0.000341278	Total reaction abundance	0.00429494	0.00677405	0.0668744	0.137584
FDMO2	FMNH2-dependent monooxygenase (methanesulfonate)	0.000341278	Total reaction abundance	0.00429494	0.00677405	0.0668744	0.137584
FDMO3	FMNH2-dependent monooxygenase (ethanesulfonate)	0.000341278	Total reaction abundance	0.00429494	0.00677405	0.0668744	0.137584
FDMO4	FMNH2-dependent monooxygenase (butanesulfonate)	0.000341278	Total reaction abundance	0.00429494	0.00677405	0.0668744	0.137584
FDMO5	FMN-dependent monooxygenase (hexanesulfonate)	0.000341278	Total reaction abundance	0.00429494	0.00677405	0.0668744	0.137584
FDMO6	FMNH2-dependent monooxygenase (sulfoacetate)	0.000341278	Total reaction abundance	0.00429494	0.00677405	0.0668744	0.137584
FDNADOX_H	Ferredoxin:NAD oxidoreductase, generating a proton motive force	0.0480904	Total reaction abundance	0.193848	0.101158	0.140914	0.125833
FECRMabc	Ferrichrome transport via ABC module	0.000939376	Total reaction abundance	0.0519018	0.0294584	0.191161	0.201762
FKYNH	N-Formyl-L-Kynurenine Amidohydrolase	0.00328627	Total reaction abundance	0.00637152	0.00717391	0.02798	0.0476547
FMFUROr	Formylmethanofuran:(NAD) oxidoreductase	0.0470983	Total reaction abundance	0.001079	0.00260523	0.000126207	0.000715262
FMNRx	FMN reductase	0.000273847	Total reaction abundance	0.0046317	0.00769712	0.066123	0.132928
FRDO	frdo	0.00131576	Total reaction abundance	0.00306113	0.00339035	0.0666843	0.151829
FTHFL	Formate-Tetrahydrofolate Ligase	0.0290238	Total reaction abundance	0.914942	0.0452735	0.794415	0.206477
G16BPSi	3 phospho D glyceroyl phosphate alpha D glucose 1 phosphate 6 phosphotransferase	0.00176942	Total reaction abundance	0.0348403	0.0480902	0.0114344	0.0147878
G1PP	Glucose-1-phosphatase	0.0457174	Total reaction abundance	0.000349167	0.000541751	0.038776	0.0987344
G1PPT	D Glucose 1 phosphate D glucose 1 phosphate 6 phosphotransferase	0.00176942	Total reaction abundance	0.0348793	0.0480818	0.0114638	0.0147908
G3PD8	glycerol 3 phosphate dehydrogenase FAD	0.0427809	Total reaction abundance	0.00726294	0.00564738	0.022414	0.0309164
G6Pt6_2	Glucose-6-phosphate transport via phosphate antiport	0.00535029	Total reaction abundance	0.000233958	0.000520939	0.0525442	0.141966
GALACt	galactarate transport in via proton symport	0.000191763	Total reaction abundance	0.00334741	0.00465902	0.066645	0.138269
GALCTND	galactonate dehydratase	0.0197218	Total reaction abundance	0.000411845	0.00116826	0.0370191	0.0904312
GALCTNt2r	D-galactonate transport via proton symport, reversible	0.000112351	Total reaction abundance	0.0033924	0.00461044	0.0698706	0.14587
GALMANNAN_DEGe	Galactomannan degradation, assumed extracellular	0.00628992	Total reaction abundance	0.0408281	0.0301247	0.0232429	0.035328
GBBTNt	gamma-butyrobetaine transport	0.015447	Total reaction abundance	0.000293646	0.000582585	0.0345622	0.109169
GLCMANNAN_DEGe	Glucomannan degradation, assumed extracellular	0.0208394	Total reaction abundance	0.0363042	0.0297258	0.0223418	0.0352808
GLCRD	glucarate dehydratase	0.000225516	Total reaction abundance	0.0188506	0.0144227	0.100968	0.150055
GLCRHL	D-glucarate hydro-lyase	0.000225516	Total reaction abundance	0.0188506	0.0144227	0.100968	0.150055
GLCRt2	glucarate transport in via proton symport	0.000191763	Total reaction abundance	0.00334741	0.00465902	0.066645	0.138269
GLNt4	Transport of L-Glutamine via Sodium Symport, Reversible	0.0304948	Total reaction abundance	0.00318444	0.00400261	0.0171454	0.0399478
GLUCYS	Gamma-Glutamylcysteine Synthetase	0.0171789	Total reaction abundance	0.012551	0.0123356	0.110032	0.219294
GLUt4r	Na+/glutamate symport (reversible)	0.0207516	Total reaction abundance	0.01759	0.0207951	0.0188858	0.0483889
GLXS	Glyoxylate synthase, reversible	0.000449887	Total reaction abundance	0.00501412	0.00886243	0.0703209	0.147486
GLYBabc	Glycine betaine transport via ABC system	0.00048992	Total reaction abundance	0.255759	0.148875	0.476758	0.222849
GLYC3Pabc	sn-Glycerol 3-phosphate transport via ABC system	0.0490681	Total reaction abundance	0.138202	0.0731989	0.258351	0.203612
GLYCDH	Glycerol dehydratase	0.0335758	Total reaction abundance	0.000201328	0.000793272	0.0147397	0.0423309
GLYH	Glycerol hydro-lyase	0.0335758	Total reaction abundance	0.000201328	0.000793272	0.0147397	0.0423309
GLYO	Glycine oxidase	0.0267244	Total reaction abundance	0.0045742	0.00720404	0.0200572	0.0427689
GLYO1i	GLYO1	0.0267244	Total reaction abundance	0.0045742	0.00720404	0.0200572	0.0427689
GMPR	GMP Reductase	3.21062e-05	Total reaction abundance	0.0110472	0.00840807	0.134026	0.221494
GNNUC	Guanosine ribohydrolase	6.44971e-05	Total reaction abundance	0.161555	0.0895218	0.333965	0.182613
GNOX	beta-D-Glucose:NAD+ 1-oxoreductase	0.0109204	Total reaction abundance	0.00418643	0.00572688	0.0317496	0.0700321
GNOXmq	beta-D-Glucose:quinone 1-oxoreductase (menaquinone)	0.0171789	Total reaction abundance	0.000300076	0.000748097	0.0422306	0.113219
GNOXuq	beta-D-Glucose:quinone 1-oxoreductase (ubiquinone)	0.0172847	Total reaction abundance	0.00034124	0.000865192	0.0422485	0.113217
GNOXy	beta-D-Glucose:NADP+ 1-oxoreductase	0.0109204	Total reaction abundance	0.00418643	0.00572688	0.0317496	0.0700321
GSNK	guanosine kinase	0.0172179	Total reaction abundance	0.000728781	0.00172561	0.0558328	0.146213
GSPMDS	Glutathionylspermidine synthetase	0.0330081	Total reaction abundance	0.0017317	0.00343755	0.0673196	0.167324
GTHRDt2	glutathione transport	0.0309905	Total reaction abundance	0.0805116	0.0720453	0.0583031	0.0742699
GTHS	Glutathione Synthetase	0.0219082	Total reaction abundance	0.0121651	0.0126132	0.108993	0.217167
GTPDPDP	guanosine-5-triphosphate,3-diphosphate diphosphatase	0.0109204	Total reaction abundance	0.000295803	0.000972124	0.0578563	0.152451
GUAt	Transport of Guanine	0.038133	Total reaction abundance	0.219795	0.0973931	0.160031	0.129624
H2SO	Hydrogen sulfide oxidation	0.00420643	Total reaction abundance	0.0281409	0.0479199	0.0140699	0.0266458
HBCD	3-hydroxybutyryl-CoA dehydrogenase	0.0478932	Total reaction abundance	0.000458385	0.000855189	0.0257531	0.0762956
HCYSMT	homocysteine S-methyltransferase	0.000341278	Total reaction abundance	0.0151477	0.013448	0.0817882	0.117389
HCYSMT2	Homocysteine Methyltransferase	0.00103372	Total reaction abundance	0.00532191	0.00592314	0.0493014	0.0834992
HEMEOS	Heme O synthase	0.0021139	Total reaction abundance	0.0102309	0.0105827	0.0774902	0.149011
HEPT1	heptosyltransferase I (LPS core synthesis)	0.0335758	Total reaction abundance	0.432224	0.193402	0.564812	0.205676
HEPT3	heptosyltransferase III (LPS core synthesis)	0.0434798	Total reaction abundance	0.429559	0.195317	0.557057	0.20767
HETT	all-trans-Heptaprenyltransferase	0.0127534	Total reaction abundance	0.291198	0.122949	0.444729	0.2099
HEXSabc	hexanesulfonate transport via ABC system	0.0309905	Total reaction abundance	0.0913888	0.0420558	0.188035	0.168252
HHDDI	2-hydroxyhepta-2,4-diene-1,7-dioate isomerase	0.0217438	Total reaction abundance	0.0108756	0.0190467	0.0564615	0.104036
HIBDkt	3-hydroxyisobutyrate dehydrogenase	0.00219508	Total reaction abundance	0.00112299	0.00143922	0.000393778	0.00153762
HICCOAD	Hydroxyisocaproyl-CoA dehydratase	0.0010541	Total reaction abundance	0.000667822	0.000695408	0.000198253	0.000522232
HKMPPI	2-Hydroxy-3-keto-5-methylthiopentenyl-1-phosphate isomerase	0.0010541	Total reaction abundance	0.0068506	0.00857832	0.0398636	0.0661914
HKYNH	3-Hydroxy-L-Kynurenine Hydrolase	0.0454024	Total reaction abundance	0.0037874	0.00533255	0.0176321	0.0398197
HMGL	Hydroxymethylglutaryl-CoA lyase	0.00168539	Total reaction abundance	0.0292131	0.0216706	0.0755252	0.0779493
HPACt2r	hydroxyphenylacetate transport in via proton symporter	0.0139744	Total reaction abundance	0.000799316	0.00103148	0.000598206	0.00196873
HPPPNte	3- (3-Hydroxyphenyl)Propionate Transport via Proton Symport, Reversible into Caco 2 Cells	0.0217438	Total reaction abundance	0.000369434	0.00080425	0.0385875	0.107568
HPYRR3x	Hydroxypyruvate reductase (L-serine)	0.00245609	Total reaction abundance	0.000461192	0.000561692	0.000149222	0.000515802
HSERTA	homoserine O-trans-acetylase	0.0450188	Total reaction abundance	0.254542	0.118764	0.357374	0.16885
ICCOAR2HICCOAT	Isocaproyl-CoA:(R)-2-Hydroxyisocaproate CoA-transferase	0.0010541	Total reaction abundance	0.000667822	0.000695408	0.000198253	0.000522232
ICDHx	isocitrate dehydrogenase NAD	0.0341666	Total reaction abundance	0.0279665	0.0394205	0.0134049	0.0176703
ICL	Isocitrate lyase	0.000377396	Total reaction abundance	0.00484147	0.00844506	0.0701336	0.14728
ICPRENCOADH	Isocaprenoyl-CoA oxidoreductase, electron bifurcating	0.0010541	Total reaction abundance	0.000667822	0.000695408	0.000198253	0.000522232
IDONt2r	L-idonate transport via proton symport, reversible	0.0353727	Total reaction abundance	1.71592e-05	8.5796e-05	0.00560662	0.017824
ILE_ST	L-isoleucine Stickland reaction, second step	0.00103372	Total reaction abundance	0.000602865	0.000620791	0.000158254	0.000396673
ILEt2r	L-isoleucine reversible transport via proton symport	0.0366354	Total reaction abundance	0.258321	0.108187	0.397906	0.230702
IND3PPAt2r	Indole-3-propionate transport via proton symport reversible	0.00103372	Total reaction abundance	0.000602865	0.000620791	0.000158254	0.000396673
INSH	Inosine hydrolase	6.44971e-05	Total reaction abundance	0.161555	0.0895218	0.333965	0.182613
INSK	Insosine Kinase	0.0139744	Total reaction abundance	0.000340051	0.000991461	0.0556943	0.146243
INSt	Transport of Inosine (Diffusion)	0.0470983	Total reaction abundance	0.0379404	0.0579334	0.0316109	0.0772187
ISETACabc	isethionate transport via ABC system	0.0309905	Total reaction abundance	0.0913888	0.0420558	0.188035	0.168252
IVCOASadp	Isovaleryl-CoA synthetase (ADP-forming)	0.00103372	Total reaction abundance	0.000602865	0.000620791	0.000158254	0.000396673
KACOAT2	Beta-ketoadipyl-CoA thiolase	0.0478932	Total reaction abundance	0.000458385	0.000855189	0.0257531	0.0762956
KAS13	b-ketoacyl synthetase (octadecanoate)	1.79069e-05	Total reaction abundance	0.00585399	0.00797236	0.00135877	0.00287948
KG6PDC	3-keto-L-gulonate 6-phosphate decarboxylase	0.00328627	Total reaction abundance	0.000135559	0.000391335	0.0514179	0.141271
KHK	Ketohexokinase	0.0116465	Total reaction abundance	0.00748457	0.0084389	0.0748343	0.139064
KLEURFd	Ketoleucine ferredoxin oxidoreductase (decarboxylating)	0.00103372	Total reaction abundance	0.000602865	0.000620791	0.000158254	0.000396673
LACCOAD	Lactoyl-CoA dehydratase	0.000687067	Total reaction abundance	0.00264436	0.00181187	0.00112171	0.00178617
LACCOAT	Lactoyl-CoA:propanoate CoA-transferase	0.000687067	Total reaction abundance	0.00264436	0.00181187	0.00112171	0.00178617
LACpts	Lactose transport via PEP:Pyr PTS	0.0193396	Total reaction abundance	0.0178025	0.0171237	0.0297631	0.0993618
LCARRy	Lacaldehyde reductase (R-propane-1,2-diol forming), NADPH	0.0144698	Total reaction abundance	0.00228495	0.00329259	0.0350516	0.0735842
LCTSt	Lactose transport via proton symport	0.0143064	Total reaction abundance	0.0106609	0.025062	0.0635668	0.12601
LCYSTabc	L-cysteate transport via ABC system	0.0309905	Total reaction abundance	0.0913888	0.0420558	0.188035	0.168252
LEU_ST	L-leucine Stickland reaction, second step	0.00103372	Total reaction abundance	0.000602865	0.000620791	0.000158254	0.000396673
LEUt2r	L-leucine reversible transport via proton symport	0.00714909	Total reaction abundance	0.652097	0.204258	0.780627	0.160843
LGTHL	Lactoylglutathione Lyase	0.0129743	Total reaction abundance	0.572469	0.240241	0.737374	0.17524
LICHN_DEGe	Lichenin degradation, assumed extracellular	0.0422869	Total reaction abundance	0.010835	0.0112597	0.0092619	0.0194981
LKYNRt2r	L-kynurenine transport in via proton symport reversible	0.00359189	Total reaction abundance	0.0065247	0.00741301	0.028062	0.04764
LPAMMBT	LPAMMBT	0.0335758	Total reaction abundance	0.00468232	0.00725092	0.0221768	0.0481367
LPAMMBT2	LPAMMBT2	0.0335758	Total reaction abundance	0.00468232	0.00725092	0.0221768	0.0481367
LPAMMPT	LPAMMPT	0.0335758	Total reaction abundance	0.00468232	0.00725092	0.0221768	0.0481367
LYSt3	L-lysine transport out via proton antiport (cytoplasm to extracellular)	0.000341278	Total reaction abundance	0.00439957	0.0061785	0.0767244	0.1525
L_LACNa1t	malate-H+/na1[c]-lactate antiporter	6.74689e-05	Total reaction abundance	0.00686944	0.00655765	0.0558728	0.101713
L_LACt2	L-lactate reversible transport in via proton symport irreversible	0.000449887	Total reaction abundance	0.00532546	0.00531099	0.0419724	0.0676343
M1PD	mannitol-1-phosphate 5-dehydrogenase	0.0303225	Total reaction abundance	0.0534558	0.0479604	0.155809	0.192684
MALDC	Malonate decarboxylase	0.000884857	Total reaction abundance	0.00644219	0.00783823	0.0454869	0.0740528
MALDDH	malate decarboxylating oxidoreductase (decarboxylating)	0.000341278	Total reaction abundance	0.008837	0.00979986	0.076356	0.136139
MALFADOi	(S)-Malate:FAD oxidoreductase, irreversible	0.000341278	Total reaction abundance	0.00483475	0.00734608	0.0695841	0.140904
MALLACDt	Na+ lactate / malate H+ antiporter	6.74689e-05	Total reaction abundance	0.00686944	0.00655765	0.0558728	0.101713
MALNAt	na1[c]/malate symporter	1.67913e-05	Total reaction abundance	0.00953378	0.00862419	0.118094	0.193034
MALNt	Transport of malonate [extraorganism-cytosol](secondary symport)	0.00592251	Total reaction abundance	0.00337896	0.00445759	0.0220071	0.0435215
MALt2	L malate transport in via proton symport	7.29565e-06	Total reaction abundance	0.0065818	0.00679059	0.0977791	0.163071
MAN1PT	mannose-1-phosphate guanylyltransferase	0.000341278	Total reaction abundance	0.0372708	0.0488538	0.0107285	0.0121177
MAN6Pt6_2	Mannose-6-phosphate transport via phosphate antiport	0.00535029	Total reaction abundance	0.000233958	0.000520939	0.0525442	0.141966
MANNANASEe	Alpha-mannan degradation, extracellular	0.0274167	Total reaction abundance	0.0252263	0.0237383	0.0170568	0.0320137
MCOX	5,10-Methylenetetrahydromethanopterin:coenzyme-F420 oxidoreductase	0.0470983	Total reaction abundance	0.001079	0.00260523	0.000126207	0.000715262
MCSNAH1r	5-Methylcytosine aminohydrolase	0.00190668	Total reaction abundance	0.0398724	0.0423579	0.167333	0.211832
MDH2	Malate dehydrogenase (ubiquinone 8 as acceptor)	0.000341278	Total reaction abundance	0.00505272	0.00787105	0.0699186	0.141097
MDH3	Malate dehydrogenase (menaquinone 8 as acceptor)	0.000341278	Total reaction abundance	0.00505272	0.00787105	0.0699186	0.141097
MDRPD	5-Methylthio-5-Deoxy-D-Ribulose 1-Phosphate Dehydratase	0.00333207	Total reaction abundance	0.00356435	0.00514758	0.034842	0.065408
MELTOX	Melilotate 3-monooxygenase	0.0217438	Total reaction abundance	0.000369434	0.00080425	0.0385875	0.107568
METALAt	L-methionyl-L-alanine transport via proton symport	6.767e-07	Total reaction abundance	0.0223018	0.0405663	0.000955331	0.00353371
METSOXR1r	L-methionine-S-oxide reductase, reversible	0.00200436	Total reaction abundance	0.541988	0.225346	0.725884	0.179395
MMTSAO	(S)-Methylmalonate semialdehyde:NAD+ oxidoreductase (CoA-propanoylating)	0.00219508	Total reaction abundance	0.00112299	0.00143922	0.000393778	0.00153762
MNLt6	mannitol transport in via proton symport	0.0144698	Total reaction abundance	0.0148584	0.0148179	0.00794198	0.00751975
MNt2	manganese transport in via proton symport	0.0434798	Total reaction abundance	0.598508	0.220294	0.716614	0.154521
MOPSabc	MOPS transport via ABC system	0.0309905	Total reaction abundance	0.0913888	0.0420558	0.188035	0.168252
MSAS	3-oxopropanoate synthase	1.67913e-05	Total reaction abundance	0.0356223	0.033266	0.00940052	0.0203244
MSO3abc	methanesulfonate transport via ABC system (periplasm)	0.0309905	Total reaction abundance	0.0913888	0.0420558	0.188035	0.168252
MTRK	5-methylthioribose kinase	0.000342314	Total reaction abundance	0.0173338	0.0154808	0.0797405	0.112331
MUCCYCI	muconate cycloisomerase	0.00881004	Total reaction abundance	0.012029	0.00902424	0.0493165	0.0744163
NAt3	sodium transport out via proton antiport	7.29565e-06	Total reaction abundance	0.0065818	0.00679059	0.0977791	0.163071
NAt3_1	Sodium Proton Antiporter (H:Na Is 1:1)	0.0335758	Total reaction abundance	0.910766	0.0530325	0.782255	0.219086
NCAMUP	Uptake of Nicotinamide Acid	0.00597374	Total reaction abundance	0.000739193	0.000992343	0.000448784	0.00202071
NCPTRCA	N-Carbamoylputrescine amidase	0.00751057	Total reaction abundance	0.545418	0.180198	0.356982	0.240491
NIT_n1p4	Nitrogenase	0.0434798	Total reaction abundance	0.081387	0.0686596	0.0593172	0.0661863
NO2t2	nitrite transport in via proton symport, irreversible	0.0434798	Total reaction abundance	0.00233572	0.00318994	0.0358177	0.10079
NO3R1	Nitrate reductase (Ubiquinol-8)	0.0162943	Total reaction abundance	0.0875928	0.0743253	0.202219	0.20073
NO3R2	Nitrate reductase (Menaquinol-8)	0.000172851	Total reaction abundance	0.0138242	0.0129438	0.118922	0.192347
NO3rPmq	Respiratory nitrate reductase, periplasmic (Menaquinol)	0.00200436	Total reaction abundance	0.00815899	0.00819127	0.0604926	0.113836
NO3rPuq	Respiratory nitrate reductase, periplasmic (Ubiquinol)	0.0335758	Total reaction abundance	0.00543661	0.00588559	0.0503544	0.110607
NO3t2	nitrate transport in via proton symport	0.00103372	Total reaction abundance	0.0149741	0.0358915	0.0916384	0.163044
NO3t7	nitrate transport in via nitrite antiport	0.0427809	Total reaction abundance	0.0365755	0.0219477	0.136567	0.170069
NODOx	nitric oxide dioxygenase	0.000341278	Total reaction abundance	0.010853	0.00877957	0.0906232	0.158263
NODOy	nitric oxide dioxygenase	0.000341278	Total reaction abundance	0.010853	0.00877957	0.0906232	0.158263
NOS1	Nitric Oxide Synthase (Intermediate Forming)	0.0309905	Total reaction abundance	0.0034624	0.00446939	0.0176586	0.0417589
NOr1mq	Nitric oxide reductase (Menaquinol)	0.00328627	Total reaction abundance	0.00418123	0.00451736	0.0214967	0.0410901
NP2MSUCCS	Spore photoproduct lyase (EC 4.1.99.-)	0.039492	Total reaction abundance	0.0727853	0.0571199	0.0571657	0.0893265
NTRARx	nitrate reductase NADH	0.000744172	Total reaction abundance	0.00623732	0.00704306	0.041128	0.074385
NTRARy	nitrate reductase NADPH	0.000744172	Total reaction abundance	0.00962729	0.00925108	0.0867591	0.134221
NTRIR2x	nitrite Reductase (NADH)	0.0463981	Total reaction abundance	0.0353369	0.0247164	0.146353	0.194903
NTRIR2y	Nitrite reductase (NADP)	0.0457033	Total reaction abundance	0.0353152	0.0246918	0.146337	0.194901
NTRIR4	nitrite Reductase (Menaquinole-8)	0.0422869	Total reaction abundance	0.000299465	0.000451562	0.0001359	0.000401333
NWHARGOX	N-(omega)-Hydroxyarginine,NADPH:oxygen oxidoreductase (nitric-oxide-forming)	0.0309905	Total reaction abundance	0.0034624	0.00446939	0.0176586	0.0417589
OBDHc	2-Oxobutanoate Dehydrogenase, Cytosolic	0.00140792	Total reaction abundance	0.00295806	0.00251367	0.0019291	0.00627571
OCTDPS	Octaprenyl pyrophosphate synthase	8.59487e-08	Total reaction abundance	0.0217863	0.0464889	0.00128699	0.00433183
OHEDH	2-oxo-hept-3-ene-1,7-dioate hydratase	0.0190085	Total reaction abundance	0.000808101	0.00177795	0.0332738	0.077861
OIVD1	2-oxoisovalerate dehydrogenase (acylating; 4-methyl-2-oxopentaoate), irreversible	0.00259945	Total reaction abundance	0.000382504	0.000495292	7.17146e-05	0.000246744
OP4ENH	2-oxopent-4-enoate hydratase	0.00823776	Total reaction abundance	0.0058065	0.0049513	0.0496852	0.105529
P5CD	1-pyrroline-5-carboxylate dehydrogenase	0.0285172	Total reaction abundance	0.193754	0.121871	0.325742	0.200741
PACCOAL	Phenylacetate Coenzyme A Ligase	0.040994	Total reaction abundance	0.000777114	0.00177405	0.0425733	0.117459
PAOOX	L-Proline,2-oxoglutarate:oxygen oxidoreductase (4-hydroxylating)	0.0348562	Total reaction abundance	0.00328559	0.00432524	0.0167131	0.0397182
PC	pyruvate carboxylase	0.0470983	Total reaction abundance	0.444145	0.217593	0.301066	0.203711
PCAB	2-Carboxy-2,5-dihydro-5-oxofuran-2-acetate lyase (decyclizing)	0.0365154	Total reaction abundance	0.00103915	0.00297297	0.0212509	0.0615946
PCRESOLt2r	p-cresol transport via proton symport	0.00103372	Total reaction abundance	0.000602865	0.000620791	0.000158254	0.000396673
PHACOAO	predicted multicomponent oxygenase/reductase subunit for phenylacetic acid degradation	0.0478932	Total reaction abundance	0.000458385	0.000855189	0.0257531	0.0762956
PHPYRt2r	Phenylpyruvate transport in via proton symport reversible	0.000961559	Total reaction abundance	0.00260678	0.00193595	0.00138182	0.00364443
PLACD	Phenyllactate dehydratase	0.00103372	Total reaction abundance	0.000602865	0.000620791	0.000158254	0.000396673
PLACOR	Phenyllactate oxidoreductase	0.00103372	Total reaction abundance	0.000602865	0.000620791	0.000158254	0.000396673
PLPS	Pyridoxine biosynthesis glutamine amidotransferase	0.00649079	Total reaction abundance	0.399577	0.218299	0.23871	0.164148
PNTEH	(R)-Pantetheine Amidohydrolase	0.0361751	Total reaction abundance	0.000430748	0.0014636	0.0170791	0.0529972
POX	pyruvate oxidase	0.0226548	Total reaction abundance	0.164376	0.126232	0.291183	0.211396
PPAt2i	propionate transport in via proton symport irreversible	0.0400129	Total reaction abundance	0.00200789	0.00504762	0.0492778	0.129234
PPCOAC	Propionyl-CoA carboxylase	0.00309219	Total reaction abundance	0.00553565	0.00358288	0.00453491	0.0120367
PPCOA_FDX_OX	propanoyl-CoA:electron-transfer flavoprotein 2,3-oxidoreductase	0.000687067	Total reaction abundance	0.00264436	0.00181187	0.00112171	0.00178617
PPPGO3	protoporphyrinogen oxidase (anaerobic)	0.0216157	Total reaction abundance	0.159041	0.0775738	0.29035	0.207849
PPPNDO	Phenylpropanoate Dioxygenase	0.0477198	Total reaction abundance	0.000276096	0.000833165	0.0275378	0.0864733
PPPNt2r	3-phenylpropionate transport via proton symport, reversible	0.00274687	Total reaction abundance	0.00762882	0.00738512	0.0897712	0.175518
PROD2	Proline Dehydrogenase	0.00103372	Total reaction abundance	0.123945	0.0861525	0.280541	0.204222
PROD3	Proline dehydrogenase (trans-4-Hydroxy-L-proline)	0.00103372	Total reaction abundance	0.12456	0.0858455	0.280902	0.203982
PROPAT4te	Transport of Proline via Pat4	0.00200436	Total reaction abundance	0.0055848	0.00830086	0.040485	0.0758941
PRO_DR	D-proline reductase	0.00103372	Total reaction abundance	0.000602865	0.000620791	0.000158254	0.000396673
PROabc	L-proline transport via ABC system	0.00103372	Total reaction abundance	0.12128	0.0720191	0.279769	0.208668
PROt2	L proline transport in via proton symport	0.00113388	Total reaction abundance	0.00513304	0.00841671	0.0404311	0.0759219
PROt4	Na+/Proline-L Symporter	0.000247347	Total reaction abundance	0.0100069	0.00909008	0.0966475	0.177177
PROte	L-proline export via diffusion	0.00649079	Total reaction abundance	0.00155965	0.00293132	0.0422149	0.101659
PSP_D	phosphoserine phosphatase (d_Serine)	0.0234072	Total reaction abundance	0.00305311	0.00404434	0.0165969	0.0393815
PULLe	pullulane hydrolysis by alpha-1,6 pullulanase and alpha-amylase	0.000879747	Total reaction abundance	0.102029	0.0718667	0.0451553	0.0522887
PUTA3	1-pyrroline-5-carboxylate dehydrogenase	0.0427809	Total reaction abundance	0.191611	0.122271	0.317344	0.203364
PYRDC	pyruvate decarboxylase	0.000735855	Total reaction abundance	0.00357026	0.00468311	0.0372973	0.0720869
QUIDH	Quinate:pyrroloquinoline-quinone 5-oxidoreductase	0.0348562	Total reaction abundance	0.000175283	0.000605529	0.0192957	0.0562833
R2HICR	(R)-2-Hydroxyisocaproate oxidoreductase	0.0010541	Total reaction abundance	0.000667822	0.000695408	0.000198253	0.000522232
RADH	Retinal Dehydrogenase	0.000760201	Total reaction abundance	0.0029482	0.0040308	0.0290908	0.0555956
RBTDG	ribitol dehydrogenase	0.043507	Total reaction abundance	0.000130648	0.000409641	0.0133471	0.0438483
RE1944C	RE1944C	0.00379337	Total reaction abundance	0.249268	0.129155	0.431406	0.230605
RE2124C	Catechol O-Methyltransferase	2.30505e-06	Total reaction abundance	0.0457276	0.0663055	0.00432168	0.00917911
RE3351C	RE3351C	0.0434798	Total reaction abundance	0.585519	0.151885	0.462824	0.205185
RE3352C	RE3352C	0.0434798	Total reaction abundance	0.585519	0.151885	0.462824	0.205185
RNDR1	Ribonucleoside-Diphosphate Reductase (ADP)	0.000475058	Total reaction abundance	0.170842	0.0831372	0.402233	0.278252
RNDR2	Ribonucleoside-Diphosphate Reductase (GDP)	0.000449887	Total reaction abundance	0.170627	0.0830289	0.402178	0.278272
RNDR3	Ribonucleoside-Diphosphate Reductase (CDP)	0.000449887	Total reaction abundance	0.170627	0.0830289	0.402178	0.278272
RNDR4	Ribonucleoside-Diphosphate Reductase (UDP)	0.000449887	Total reaction abundance	0.170627	0.0830289	0.40222	0.278319
S7P1K	CTP:Sedoheptulose 7-phosphate 1-phosphotransferase	1.91632e-07	Total reaction abundance	0.119581	0.242563	0.00330782	0.0201171
SALCS2	Isochorismate pyruvate-lyase (salicylate-forming)	0.039492	Total reaction abundance	0.0727853	0.0571199	0.0571657	0.0893265
SBTD_D2	D-Sorbitol Dehydrogenase (D-Fructose Producing)	0.0335758	Total reaction abundance	0.163036	0.0956816	0.244291	0.139152
SBT_Lt	L-sorbitol transport via passive diffusion	0.0357194	Total reaction abundance	0.00384763	0.00418451	0.0186769	0.0410862
SBTt6	D sorbitol transport in via proton symport	0.0357194	Total reaction abundance	0.00384763	0.00418451	0.0186769	0.0410862
SEAHCYSHYD	Se-Adenosylselenohomocysteine Hydrolase	0.0434798	Total reaction abundance	0.0292937	0.0193803	0.0813337	0.0935708
SELCYSTS	Selanocystathionine Beta-Synthase	0.0163605	Total reaction abundance	0.00617024	0.00803247	0.035427	0.0609356
SELRdmq	Selenate reductase (2-demethylmenaquinone)	0.0139744	Total reaction abundance	8.11832e-05	0.000204988	0.0353068	0.092216
SELRmq	Selenate reductase (Menaquinol)	0.0139744	Total reaction abundance	8.11832e-05	0.000204988	0.0353068	0.092216
SERD_D	d_Serine deaminase	0.00639287	Total reaction abundance	0.0334917	0.0166409	0.123733	0.166698
SERt2r	L-serine reversible transport via proton symport	0.0419766	Total reaction abundance	0.848925	0.113551	0.893736	0.0997133
SGDS	Succinylglutamate desuccinylase	0.0151815	Total reaction abundance	0.000536711	0.00157046	0.0504945	0.136913
SGSAD	Succinylglutamic semialdehyde dehydrogenase	0.0163605	Total reaction abundance	0.000642571	0.00188421	0.0505396	0.136909
SHCHCS3	2-succinyl-6-hydroxy-2,4-cyclohexadiene-1-carboxylate synthase	0.00495455	Total reaction abundance	0.0462766	0.0277268	0.155719	0.180182
SHSL1	O-succinylhomoserine lyase (L-cysteine)	0.0249798	Total reaction abundance	0.0234051	0.0261619	0.0177541	0.0352711
SPODM	Superoxide Dismutase	0.0307699	Total reaction abundance	0.52611	0.236792	0.680179	0.202696
SSALyr	succinate-semialdehyde dehydrogenase (NADP), reversible	0.00176942	Total reaction abundance	0.0180254	0.0139472	0.107364	0.18006
STS2	Steryl-Sulfatase	0.0238311	Total reaction abundance	0.0131406	0.025977	0.00787535	0.0284433
SUCCt2_3	Succintate transport via proton symport (3 H)	0.0043564	Total reaction abundance	0.00609964	0.00658771	0.0836987	0.175901
SUCOAS1	succinate---CoA ligase	0.0143064	Total reaction abundance	0.00496122	0.00521443	0.00348554	0.00688462
SUCOAS1c	Succinate--CoA ligase (GDP forming)	1.20275e-06	Total reaction abundance	0.00369154	0.00757351	0.000721396	0.002649
SULFACabc	sulfoacetate transport via ABC system	0.0309905	Total reaction abundance	0.0913888	0.0420558	0.188035	0.168252
SULFR	Sulfate reductase	5.05591e-06	Total reaction abundance	0.00388326	0.0075424	0.00103434	0.00355703
TARCGLYL	(R,R)-tartrate carboxy-lyase (D-glycerate-forming)	0.0139744	Total reaction abundance	0.00462515	0.00607531	0.0212795	0.0427873
TARCGLYLi	(R,R)-tartrate carboxy-lyase (D-glycerate-forming), irreversible	0.0262353	Total reaction abundance	0.00432993	0.00556634	0.0551798	0.127261
TARTRDH	tartrate dehydrogenase	0.000341278	Total reaction abundance	0.008837	0.00979986	0.076356	0.136139
TARTRDH2	meso-Tartaric acid:NAD+ oxidoreductase	0.000341278	Total reaction abundance	0.008837	0.00979986	0.076356	0.136139
TAUDO	Taurine dioxygenase	0.0150727	Total reaction abundance	0.000841019	0.00222576	0.0553778	0.143723
TDPADGAT	dTDP-4-amino-4,6-dideoxy-D-glucose acetyltransferase	0.0109204	Total reaction abundance	0.000256963	0.000785594	0.0578493	0.152453
TFMO2	FMN-dependent monooxygenase taurine	0.000341278	Total reaction abundance	0.00429494	0.00677405	0.0668744	0.137584
TGBPA	Tagatose-bisphosphate aldolase	0.00168539	Total reaction abundance	0.108442	0.0586325	0.254427	0.186397
THSFST	Thiosulfate Sulfurtransferase	0.0335758	Total reaction abundance	0.00204533	0.00371738	0.0715946	0.175681
THSr1dmq	Thiosulfate reductase (2-demethylmenaquinone)	0.00198836	Total reaction abundance	0.00602858	0.00704571	0.0307455	0.0432753
THSr1mq	Thiosulfate reductase (Menaquinol)	0.00160101	Total reaction abundance	0.0060824	0.00703819	0.0312931	0.0431363
TMAOR1	Trimethylamine N-oxide reductase (menaquinol 8)	0.0251218	Total reaction abundance	0.0198609	0.0121083	0.0832525	0.145373
TMAOR1e	Trimethylamine N-oxide reductase menaquinol 8 (extracellular) irreversible	0.0171789	Total reaction abundance	0.00396569	0.00386153	0.0422975	0.0939902
TMAOR2	Trimethylamine N-oxide reductase (demethylmenaquinol 8)	0.0251218	Total reaction abundance	0.0198609	0.0121083	0.0832525	0.145373
TMAOR2e	Trimethylamine N-oxide reductase demethylmenaquinol 8 (extracellular)	0.00147516	Total reaction abundance	0.0053118	0.00501772	0.0454919	0.0909347
TMDSf	thymidylate synthase (Flavin-dependent)	1.91632e-07	Total reaction abundance	0.119826	0.242511	0.00336346	0.0201262
TRDOXOX	Peptide-methionine thioredoxin-disulfide S-oxidoreductase	0.0173509	Total reaction abundance	0.418246	0.208454	0.579087	0.205426
TRPDA_H	Tryptophan deamination, forming indole-3-propionate (hypothetical reaction)	0.00103372	Total reaction abundance	0.000602865	0.000620791	0.000158254	0.000396673
TSULt2	Thiosulfate transport in via proton symport	5.05898e-05	Total reaction abundance	0.0039	0.0075187	0.00189863	0.0056338
TYROXDAc	Tyramine:Oxygen Oxidoreductase (Deaminating) (Flavin-Containing) (Cytosol)	0.0139744	Total reaction abundance	0.000275536	0.00063449	0.0337758	0.081894
UACMAMAT	beta-1,4-N-acetylmannosaminyltransferase	0.0457033	Total reaction abundance	0.570071	0.180765	0.448363	0.200691
UHGADA	UDP-3-O-acetylglucosamine deacetylase	0.0335758	Total reaction abundance	0.439552	0.194702	0.574404	0.208641
UNK3	2-keto-4-methylthiobutyrate transamination	0.0373744	Total reaction abundance	0.00694648	0.00984221	0.041787	0.0712341
UP4GH	P1,P4-Bis(5-nucleosyl)-tetraphosphate nucleotidohydrolase	0.0106895	Total reaction abundance	0.222469	0.118645	0.136538	0.111225
UPPDC1	Uroporphyrinogen Decarboxylase (Uroporphyrinogen Iii)	0.00699116	Total reaction abundance	0.161794	0.0759128	0.294211	0.199489
UPPDC2b	uroporphyrinogen decarboxylase (uroporphyrinogen I)	0.000273847	Total reaction abundance	0.0126034	0.0123416	0.11903	0.200618
UPPN	B-Ureidopropionase	0.0418135	Total reaction abundance	0.0254832	0.0158091	0.0645993	0.0848728
URAOX	urate[c]:oxygen oxidoreductase	0.00276954	Total reaction abundance	0.00286852	0.00373636	0.0273397	0.0512374
URAt2	uracil transport in via proton symport	0.000939376	Total reaction abundance	0.389393	0.147232	0.583081	0.192658
URAt2r	uracil transport in via proton symport reversible	0.000879747	Total reaction abundance	0.186873	0.12704	0.0797079	0.0697831
URDGLYCD	ureidoglycolate dehydrogenase	0.0361751	Total reaction abundance	0.00715999	0.00511937	0.0500649	0.10138
URDGLYCR	(S)-urdglyc[c]:nad[c]P+ oxidoreductase	0.0361751	Total reaction abundance	0.00715999	0.00511937	0.0500649	0.10138
URIt2	uridine transport in via proton symport	0.0470983	Total reaction abundance	6.47988e-05	0.000193703	0.0224905	0.0756198
VAL_ST	L-valine Stickland reaction, second step	0.00103372	Total reaction abundance	0.000602865	0.000620791	0.000158254	0.000396673
VPAMTr	Valine-pyruvate aminotransferase, reversible	0.0309905	Total reaction abundance	0.0151093	0.0206381	0.0824959	0.163171
XTSNH	Xanthosine hydrolase	6.44971e-05	Total reaction abundance	0.161555	0.0895218	0.333965	0.182613
XYLAN_DEGe	Xylan degradation, assumed extracellular	0.000145603	Total reaction abundance	0.0686827	0.0379235	0.0301824	0.0448874
XYLK2	L-xylulokinase	0.00375941	Total reaction abundance	0.00283154	0.00352868	0.0194368	0.0416757
XYLUGLC_DEGe	Xyluglucan degradation, gut microbiota specific	0.0207048	Total reaction abundance	0.040313	0.0303133	0.0275941	0.0427739
r0010	Hydrogen-Peroxide:Hydrogen-Peroxide Oxidoreductase Ec:1.11.1.6	0.0239688	Total reaction abundance	0.215813	0.149891	0.361215	0.212437
r0163c	2-oxoglutarate dehydrogenase	0.0199994	Total reaction abundance	0.0173005	0.0204351	0.106921	0.189312
r0527	Nicotinamide-D-Ribonucleotide Amidohydrolase	0.0217438	Total reaction abundance	0.0121698	0.0150343	0.00821873	0.0122949
r0545	Phenylacetaldehyde:NAD+ Oxidoreductase Phenylalanine Metabolism Styrene Degradation	0.000263634	Total reaction abundance	0.00303338	0.00410682	0.049932	0.0898764
r0556ci	succinyl-CoA:enzyme N6-(dihydrolipoyl)lysine S-succinyltransferase, irreversible	0.0199994	Total reaction abundance	0.0172462	0.0203707	0.106777	0.189162
r0578	ATP:Pantothenate 4-Phosphotransferase	0.0116465	Total reaction abundance	0.00748457	0.0084389	0.0748343	0.139064
r0679	ATP:Pantothenate 4-Phosphotransferase	0.0116465	Total reaction abundance	0.00748457	0.0084389	0.0748343	0.139064
r1088	Active Transport	0.000341278	Total reaction abundance	0.015231	0.0108531	0.0585573	0.0713799
r1162	Active Transport	0.0138941	Total reaction abundance	0.121491	0.106648	0.0687843	0.0984635
r1421	Free Diffusion	0.0419766	Total reaction abundance	0.00108615	0.00302518	4.98787e-05	0.000271066
Actinobacteria_12DGR180ti		0.000361831	Reaction abundance phylum	0.00992238	0.00866767	0.00363891	0.00562202
Proteobacteria_12DGR180ti		0.0275997	Reaction abundance phylum	0.0198143	0.0635228	0.00119121	0.00327301
Actinobacteria_12aHSDHe		0.0178552	Reaction abundance phylum	0.00233018	0.0014894	0.00149904	0.00266592
Bacteroidetes_12aHSDHe		1.14254e-07	Reaction abundance phylum	0.00344179	0.0030814	0.000941733	0.00488023
Proteobacteria_13PPDHr		0.0370831	Reaction abundance phylum	0	0	0.0152802	0.0440421
Proteobacteria_13PPDt		0.0370831	Reaction abundance phylum	0	0	0.0152802	0.0440421
Actinobacteria_23PDE2		0.00143118	Reaction abundance phylum	0.00659902	0.00725716	0.00385369	0.012633
Actinobacteria_23PDE4		0.00143118	Reaction abundance phylum	0.00659902	0.00725716	0.00385369	0.012633
Actinobacteria_23PDE7		0.00143118	Reaction abundance phylum	0.00659902	0.00725716	0.00385369	0.012633
Actinobacteria_23PDE9		0.00143118	Reaction abundance phylum	0.00659902	0.00725716	0.00385369	0.012633
Actinobacteria_26DAPt2r		0.0176969	Reaction abundance phylum	0.00794101	0.00770634	0.00647845	0.0195761
Firmicutes_2DH3DGLCA		0.0199434	Reaction abundance phylum	0.00268023	0.00151772	0.00401719	0.0136365
Proteobacteria_2DH3DGLCA		0.0261967	Reaction abundance phylum	0.000161254	0.000397099	0.0506667	0.138514
Firmicutes_2DMMQ8abc		0.0127996	Reaction abundance phylum	0.0313634	0.0515763	0.0215956	0.0524358
Firmicutes_2MBUTt2r		0.00399019	Reaction abundance phylum	0.000602865	0.000620791	0.000158254	0.000396673
Actinobacteria_2OBUTt2r		0.0261869	Reaction abundance phylum	0.00271491	0.00433454	0.00154835	0.00462837
Proteobacteria_2OMMBOX		0.0192936	Reaction abundance phylum	0.00081336	0.00238676	0.0576278	0.148773
Proteobacteria_2OMPHH		0.0190346	Reaction abundance phylum	0.000753804	0.00214307	0.056942	0.148039
Firmicutes_2S6HCC		0.0101071	Reaction abundance phylum	0.0575613	0.0562777	0.0268608	0.0436857
Firmicutes_33HPHACt2r		0.0477926	Reaction abundance phylum	0.00395194	0.00454151	0.0194289	0.0410435
Proteobacteria_33HPHACt2r		0.035336	Reaction abundance phylum	0.000184461	0.000474929	0.0315398	0.076605
Proteobacteria_34DHPHAt2r		0.035336	Reaction abundance phylum	0.000184461	0.000474929	0.0315398	0.076605
Firmicutes_34HPPDC		0.00916051	Reaction abundance phylum	0.000382504	0.000495292	7.17146e-05	0.000246744
Firmicutes_35DACAPDH		0.0142616	Reaction abundance phylum	0.000387272	0.000478816	0.000101165	0.000284194
Firmicutes_3CARLPDH		0.0498434	Reaction abundance phylum	0.00393254	0.00541942	0.0192643	0.0418537
Actinobacteria_3DGUR		0.00818396	Reaction abundance phylum	0.0020738	0.00125505	0.00121971	0.00215376
Firmicutes_3HAD121		0.00863847	Reaction abundance phylum	0.033738	0.0501946	0.0170738	0.038676
Firmicutes_3HAD141		0.00863847	Reaction abundance phylum	0.033738	0.0501946	0.0170738	0.038676
Firmicutes_3HAD161		0.00863847	Reaction abundance phylum	0.033738	0.0501946	0.0170738	0.038676
Firmicutes_3HAD181		0.00863847	Reaction abundance phylum	0.033738	0.0501946	0.0170738	0.038676
Actinobacteria_3HBCOAE		0.000132085	Reaction abundance phylum	0.00580121	0.00723701	0.00174498	0.00361864
Bacteroidetes_3HBCOAE		0.0190346	Reaction abundance phylum	0.00876335	0.00575864	0.00516579	0.00817105
Firmicutes_3HBCOAHL		0.03864	Reaction abundance phylum	0.00158508	0.00222112	0.000727776	0.00259173
Firmicutes_3HPHACOX		0.0477926	Reaction abundance phylum	0.00395194	0.00454151	0.0194289	0.0410435
Proteobacteria_3HPHACOX		0.035336	Reaction abundance phylum	0.000184461	0.000474929	0.0315398	0.076605
Proteobacteria_3HPPD		0.0375748	Reaction abundance phylum	0.000252266	0.000906862	0.0217821	0.0633068
Proteobacteria_3OXCOAT		0.01859	Reaction abundance phylum	9.8396e-05	0.000247396	0.025441	0.076326
Firmicutes_4ABZt2		0.00487851	Reaction abundance phylum	0.0120339	0.0120569	0.0471204	0.0702218
Proteobacteria_4C2HM6SADH		0.0405491	Reaction abundance phylum	0.00019943	0.000532299	0.0315295	0.0766076
Proteobacteria_4HBZt2		0.00905475	Reaction abundance phylum	0.00392244	0.00469211	0.0655377	0.145552
Firmicutes_4HOXPACDOX_NADP_		0.00916051	Reaction abundance phylum	0.000382504	0.000495292	7.17146e-05	0.000246744
Proteobacteria_4HOXPACDt2r		0.0365956	Reaction abundance phylum	0.000139996	0.000379537	0.0333897	0.0816142
Firmicutes_4HP34DHPD		0.0477926	Reaction abundance phylum	0.00395194	0.00454151	0.0194289	0.0410435
Proteobacteria_4HP34DHPD		0.035336	Reaction abundance phylum	0.000184461	0.000474929	0.0315398	0.076605
Firmicutes_4HPHACDC		0.00399019	Reaction abundance phylum	0.000602865	0.000620791	0.000158254	0.000396673
Firmicutes_4HPHACDC2		0.00399019	Reaction abundance phylum	0.000602865	0.000620791	0.000158254	0.000396673
Firmicutes_4HPROI		0.0213531	Reaction abundance phylum	0.00434029	0.00468738	0.0185415	0.0400249
Firmicutes_4MCATt2r		0.00399019	Reaction abundance phylum	0.000602865	0.000620791	0.000158254	0.000396673
Firmicutes_5A3OHEXCLE		0.0142616	Reaction abundance phylum	0.000387272	0.000478816	0.000101165	0.000284194
Firmicutes_5APTNt2r		0.00184991	Reaction abundance phylum	0.000899787	0.000881357	0.00028587	0.000762163
Proteobacteria_5CM2HMUDI		0.0428311	Reaction abundance phylum	0.00021607	0.000647622	0.0315274	0.0766064
Proteobacteria_5DOAN		0.0294358	Reaction abundance phylum	0.00504197	0.00533222	0.080141	0.175873
Proteobacteria_5MTAte		0.0147296	Reaction abundance phylum	0.000108015	0.00027996	0.0298203	0.0822547
Bacteroidetes_5MTHCYST		1.63542e-07	Reaction abundance phylum	0.00291022	0.00213867	0.000569668	0.00132941
Actinobacteria_6P3HXI		0.0114751	Reaction abundance phylum	0.00245701	0.00399085	0.0022637	0.00724419
Actinobacteria_6PHBG		0.00348341	Reaction abundance phylum	0.012483	0.0124041	0.00739647	0.015573
Actinobacteria_6PHBG2		0.000161308	Reaction abundance phylum	0.0069541	0.00700216	0.0025637	0.00497152
Actinobacteria_7AHSDH		0.0145672	Reaction abundance phylum	0.000671411	0.00223647	1.58025e-05	0.000119396
Actinobacteria_7AHSDHe		0.0145672	Reaction abundance phylum	0.000671411	0.00223647	1.58025e-05	0.000119396
Actinobacteria_AACPS6		0.00613375	Reaction abundance phylum	0.00344947	0.00514526	0.00187523	0.00510558
Firmicutes_AACPS6		0.026586	Reaction abundance phylum	0.0493195	0.0608286	0.0328495	0.0658456
Proteobacteria_AACTOOR		0.0365956	Reaction abundance phylum	0.000139996	0.000379537	0.0333897	0.0816142
Bacteroidetes_AADSACYCL		0.0477926	Reaction abundance phylum	0.32287	0.221289	0.17987	0.15701
Actinobacteria_AB6PGH		0.000161308	Reaction abundance phylum	0.0069541	0.00700216	0.0025637	0.00497152
Actinobacteria_AB6PGH2		0.000161308	Reaction abundance phylum	0.0069541	0.00700216	0.0025637	0.00497152
Proteobacteria_ABTAr		0.0475048	Reaction abundance phylum	0.000416327	0.00113489	0.0354939	0.0995806
Proteobacteria_ABTOXy		0.0197072	Reaction abundance phylum	0.0285297	0.0537554	0.00916823	0.0217557
Bacteroidetes_ACACT2r		0.0178507	Reaction abundance phylum	0.00781333	0.00513617	0.00456113	0.00684671
Bacteroidetes_ACACT3r		0.0178507	Reaction abundance phylum	0.00781333	0.00513617	0.00456113	0.00684671
Bacteroidetes_ACACT4r		0.0178507	Reaction abundance phylum	0.00781333	0.00513617	0.00456113	0.00684671
Bacteroidetes_ACACT5r		0.0178507	Reaction abundance phylum	0.00781333	0.00513617	0.00456113	0.00684671
Bacteroidetes_ACACT6r		0.0178507	Reaction abundance phylum	0.00781333	0.00513617	0.00456113	0.00684671
Bacteroidetes_ACACT7r		0.0178507	Reaction abundance phylum	0.00781333	0.00513617	0.00456113	0.00684671
Actinobacteria_ACALD		0.0451891	Reaction abundance phylum	0.0168785	0.0151305	0.0124474	0.0210932
Proteobacteria_ACCOAL		0.0307205	Reaction abundance phylum	0.00133218	0.00344365	0.0580507	0.147405
Firmicutes_ACCOAL2		0.000349911	Reaction abundance phylum	0.0233084	0.0405323	0.00190983	0.00443129
Proteobacteria_ACLDC		0.0381839	Reaction abundance phylum	0.00104921	0.00284462	0.023807	0.0597436
Actinobacteria_ACOAD1i		5.47112e-06	Reaction abundance phylum	0.00533792	0.00686294	0.00117139	0.00275935
Proteobacteria_ACOAD1i		0.0183857	Reaction abundance phylum	0.005554	0.0125679	0.000735797	0.00133871
Firmicutes_ACODAr		0.0163729	Reaction abundance phylum	0.0972228	0.085664	0.188519	0.146784
Proteobacteria_ACPACT		0.0249743	Reaction abundance phylum	0.000361052	0.000640506	0.0002023	0.00104887
Proteobacteria_ACPpds		0.039654	Reaction abundance phylum	0.000448924	0.00128233	0.0540998	0.141666
Proteobacteria_ACTD		0.0365956	Reaction abundance phylum	0.00013434	0.000310691	0.0280531	0.0656146
Firmicutes_ACTNDH		0.0140675	Reaction abundance phylum	0.0461595	0.0385562	0.128013	0.116643
Firmicutes_ADCOBASr		0.0072968	Reaction abundance phylum	0.0209225	0.0142594	0.0137088	0.0270707
Actinobacteria_ADD		0.0169581	Reaction abundance phylum	0.00893655	0.0072635	0.00519301	0.00780061
Actinobacteria_ADEt2r		0.0294358	Reaction abundance phylum	0.00397673	0.00553622	0.00191769	0.00549468
Firmicutes_ADEt2r		0.0331984	Reaction abundance phylum	0.0521373	0.0634428	0.0402119	0.0834625
Proteobacteria_ADMDC		0.0147296	Reaction abundance phylum	0.000108015	0.00027996	0.0298203	0.0822547
Actinobacteria_ADNCNT3tc		0.001317	Reaction abundance phylum	0.00103172	0.00164405	0.000249034	0.00127602
Actinobacteria_ADNCYC		0.0457817	Reaction abundance phylum	0.0123691	0.0134792	0.0102766	0.0200338
Firmicutes_ADNUC		0.0190346	Reaction abundance phylum	0.0831632	0.0525346	0.19143	0.171159
Actinobacteria_AGMD		0.000161308	Reaction abundance phylum	0.00652838	0.00732579	0.00194168	0.00369619
Actinobacteria_AGTi		0.000266913	Reaction abundance phylum	0.00766632	0.00773179	0.00249827	0.00388543
Actinobacteria_AIHDUDPMG		0.0145672	Reaction abundance phylum	0.00838636	0.00778208	0.00702249	0.0198185
Actinobacteria_AIHDUPDG		0.0145672	Reaction abundance phylum	0.00838636	0.00778208	0.00702249	0.0198185
Actinobacteria_AIPDUDPG		5.47112e-06	Reaction abundance phylum	0.00526259	0.00687793	0.00116101	0.00275207
Actinobacteria_AIPDUDPMG		5.47112e-06	Reaction abundance phylum	0.00526259	0.00687793	0.00116101	0.00275207
Firmicutes_AKGS		0.00875884	Reaction abundance phylum	0.00576959	0.00640185	0.0290836	0.0544817
Firmicutes_AKGt2r		0.0185699	Reaction abundance phylum	0.00346742	0.005021	0.0284813	0.0518316
Proteobacteria_AKGt2r		0.0072968	Reaction abundance phylum	0.00172069	0.00332207	0.0613782	0.145382
Firmicutes_ALAD_L		0.00399019	Reaction abundance phylum	0.000602865	0.000620791	0.000158254	0.000396673
Bacteroidetes_ALAGLYabc		0.0117405	Reaction abundance phylum	0.0102132	0.00725536	0.00697663	0.0153271
Actinobacteria_ALAPGPL		0.01859	Reaction abundance phylum	0.00941056	0.00794346	0.00763286	0.0199279
Actinobacteria_ALAS		0.0101071	Reaction abundance phylum	0.0021501	0.0013244	0.00124396	0.00216512
Proteobacteria_ALATA_D		0.000205614	Reaction abundance phylum	0.00510913	0.0117803	0.000299483	0.00101414
Proteobacteria_ALATA_L		0.0314128	Reaction abundance phylum	0.0018201	0.00339054	0.0571327	0.143171
Bacteroidetes_ALATHRabc		0.015264	Reaction abundance phylum	0.0119147	0.00808054	0.0117443	0.0386639
Actinobacteria_ALAt4r		0.0452222	Reaction abundance phylum	0.00248348	0.00177455	0.00162092	0.00264249
Firmicutes_ALDD8x		0.00135843	Reaction abundance phylum	0.0119924	0.00655731	0.00678876	0.0117412
Firmicutes_ALLTAMH2		0.0370527	Reaction abundance phylum	0.00288303	0.00349487	0.0214035	0.0472848
Proteobacteria_ALLTAMH2		0.029467	Reaction abundance phylum	7.06316e-05	0.000193866	0.0265468	0.0799404
Firmicutes_ALLTN		0.00399019	Reaction abundance phylum	0.00616075	0.00694537	0.0330743	0.060237
Bacteroidetes_ALLTNRS		0.0477926	Reaction abundance phylum	0.32287	0.221289	0.17987	0.15701
Bacteroidetes_ALLTNS		0.0477926	Reaction abundance phylum	0.32287	0.221289	0.17987	0.15701
Bacteroidetes_ALTRH		0.043315	Reaction abundance phylum	0.30511	0.224253	0.16005	0.144637
Actinobacteria_AMAA		5.96164e-06	Reaction abundance phylum	0.00549182	0.0068915	0.00122725	0.00282542
Bacteroidetes_AMAA		0.0355743	Reaction abundance phylum	0.175615	0.228587	0.0652773	0.0726247
Actinobacteria_AMALT1		0.0490806	Reaction abundance phylum	0.016826	0.0152579	0.012663	0.021297
Actinobacteria_AMALT2		0.0490806	Reaction abundance phylum	0.016826	0.0152579	0.012663	0.021297
Actinobacteria_AMALT3		0.0490806	Reaction abundance phylum	0.016826	0.0152579	0.012663	0.021297
Actinobacteria_AMALT4		0.0490806	Reaction abundance phylum	0.016826	0.0152579	0.012663	0.021297
Actinobacteria_AMAMTi		0.00478756	Reaction abundance phylum	0.00263219	0.00383459	0.00162623	0.00517709
Firmicutes_AMAMTi		1.22484e-05	Reaction abundance phylum	0.028273	0.0307017	0.00723034	0.0188818
Proteobacteria_AMAMTi		5.47112e-06	Reaction abundance phylum	0.0045957	0.0112646	0.000101484	0.000296339
Actinobacteria_AMMQLT8		0.00262873	Reaction abundance phylum	0.00620299	0.00681561	0.00552279	0.0196034
Actinobacteria_AMMQT7rev		0.00543982	Reaction abundance phylum	0.00884092	0.00772538	0.00535483	0.00972066
Proteobacteria_AMMQT7rev		0.0077585	Reaction abundance phylum	0.00099596	0.00132101	0.000409312	0.00146119
Actinobacteria_AMY2e		0.0410448	Reaction abundance phylum	0.00126598	0.00193624	0.00079649	0.00222189
Firmicutes_AMY2e		5.74268e-05	Reaction abundance phylum	0.0339331	0.0336888	0.00713995	0.0153473
Firmicutes_AMYLOPECTe		1.73354e-06	Reaction abundance phylum	0.0947424	0.0894993	0.0136887	0.03139
Firmicutes_AMYLe		4.63564e-07	Reaction abundance phylum	0.0573792	0.0824907	0.00579379	0.0197694
Firmicutes_AMYe		9.92538e-07	Reaction abundance phylum	0.0223018	0.0405663	0.000955331	0.00353371
Proteobacteria_AMYe		0.0249743	Reaction abundance phylum	0.000361052	0.000640506	0.0002023	0.00104887
Bacteroidetes_AOXHEXCYCL		0.0477926	Reaction abundance phylum	0.32287	0.221289	0.17987	0.15701
Firmicutes_AP4AH		0.0132101	Reaction abundance phylum	0.00251776	0.00304792	0.00200425	0.00630067
Proteobacteria_AP4AH		0.0175937	Reaction abundance phylum	0.00452709	0.00520835	0.0801414	0.176168
Firmicutes_APSRdmq		8.55649e-08	Reaction abundance phylum	0.0219193	0.0470924	0.00125874	0.00429929
Bacteroidetes_APSRmq		0.0407097	Reaction abundance phylum	0.101702	0.246562	0.00742787	0.0212277
Actinobacteria_ARABASE3e		0.00818396	Reaction abundance phylum	0.0120413	0.0128129	0.00810803	0.0172666
Proteobacteria_ARABINOGALASEe		0.0249743	Reaction abundance phylum	0.000361052	0.000640506	0.0002023	0.00104887
Firmicutes_ARABINOXYL_DEGe		3.76141e-07	Reaction abundance phylum	0.032758	0.0337299	0.00396454	0.0127335
Actinobacteria_ARAI		0.0181142	Reaction abundance phylum	0.0153806	0.0148896	0.0109282	0.0203939
Actinobacteria_ARGSS		2.16203e-05	Reaction abundance phylum	0.00568358	0.00691251	0.0013979	0.00305286
Firmicutes_ARGt2r		0.00823838	Reaction abundance phylum	0.0365593	0.0676433	0.0158501	0.0298076
Bacteroidetes_AROH		0.0249743	Reaction abundance phylum	0.00234606	0.00282022	0.000583647	0.00123882
Actinobacteria_ARSENBt2		0.0426159	Reaction abundance phylum	0.00307563	0.00178327	0.00256816	0.00529875
Bacteroidetes_ARSENBt2		0.0407097	Reaction abundance phylum	0.01885	0.016393	0.0113481	0.0181006
Proteobacteria_ARSENBt2		0.00226224	Reaction abundance phylum	0.00669097	0.0120783	0.00127996	0.00236993
Proteobacteria_ASCBPL		0.0448959	Reaction abundance phylum	0.000998108	0.00101409	0.052069	0.139699
Actinobacteria_ASNS1		0.0463122	Reaction abundance phylum	0.0142331	0.0139546	0.0104626	0.0182463
Actinobacteria_ASNS2		0.0312655	Reaction abundance phylum	0.0134118	0.0126482	0.00908361	0.0168323
Bacteroidetes_ASO3t		0.0208997	Reaction abundance phylum	0.00579209	0.00343563	0.00388685	0.00625327
Bacteroidetes_ASO4t		0.0208997	Reaction abundance phylum	0.00579209	0.00343563	0.00388685	0.00625327
Bacteroidetes_ASPK		0.0209492	Reaction abundance phylum	0.00257556	0.00282865	0.000685635	0.00128017
Proteobacteria_ASPabc		0.00487851	Reaction abundance phylum	0.00276354	0.00352133	0.0657388	0.151694
Proteobacteria_ASPt2		0.00621579	Reaction abundance phylum	0.0025553	0.00348764	0.040319	0.0985069
Proteobacteria_ASPt2_3		0.0132078	Reaction abundance phylum	0.00420506	0.00503302	0.0755296	0.167213
Proteobacteria_AST		0.0353087	Reaction abundance phylum	0.000398165	0.00112941	0.0487857	0.132708
Proteobacteria_BBTCOAOX		0.0457817	Reaction abundance phylum	0.000174854	0.000309458	0.0327923	0.106041
Proteobacteria_BDH		0.0463455	Reaction abundance phylum	0.000689981	0.00203748	0.0397354	0.0941473
Actinobacteria_BGLA		0.0387858	Reaction abundance phylum	0.0143299	0.0145841	0.0108011	0.0190699
Actinobacteria_BGLA1		0.000175303	Reaction abundance phylum	0.00695985	0.0070009	0.00257388	0.0049744
Actinobacteria_BGLAr		0.0381837	Reaction abundance phylum	0.0143239	0.0145632	0.01079	0.0190527
Firmicutes_BGLC_DEGe		7.38463e-08	Reaction abundance phylum	0.0133719	0.0194127	0.00225838	0.010051
Actinobacteria_BIACt4		0.0145672	Reaction abundance phylum	0.000671411	0.00223647	1.58025e-05	0.000119396
Proteobacteria_BSORx		0.0273239	Reaction abundance phylum	0.000196439	0.000534466	0.036344	0.107947
Proteobacteria_BSORy		0.0273239	Reaction abundance phylum	0.000196439	0.000534466	0.036344	0.107947
Actinobacteria_BTCOAACCOAT		5.47112e-06	Reaction abundance phylum	0.00533792	0.00686294	0.00117139	0.00275935
Proteobacteria_BTCOAACCOAT		0.00338556	Reaction abundance phylum	0.00615074	0.0126497	0.00102069	0.00231225
Actinobacteria_BTCOADH		5.47112e-06	Reaction abundance phylum	0.00533792	0.00686294	0.00117139	0.00275935
Proteobacteria_BTCOADH		0.00338556	Reaction abundance phylum	0.00615074	0.0126497	0.00102069	0.00231225
Proteobacteria_BTDD_RR		0.0483923	Reaction abundance phylum	0.000191521	0.000425567	0.0291044	0.0666719
Proteobacteria_BTDt1_RR		0.0220505	Reaction abundance phylum	0	0	0.0141121	0.043858
Proteobacteria_BUP2		0.0260974	Reaction abundance phylum	0.0025245	0.00342354	0.0292547	0.0692316
Proteobacteria_BUTCTr		0.0331984	Reaction abundance phylum	0.00171694	0.00309547	0.0360222	0.0946363
Proteobacteria_BUTSO3abc		0.0077585	Reaction abundance phylum	0.00316636	0.00383418	0.058911	0.135052
Proteobacteria_BUTt2		0.0174651	Reaction abundance phylum	0.00164466	0.00323186	0.0368607	0.0965822
Actinobacteria_BUTt2r		5.47112e-06	Reaction abundance phylum	0.00533792	0.00686294	0.00117139	0.00275935
Proteobacteria_BUTt2r		0.00861989	Reaction abundance phylum	0.00654736	0.0130807	0.0014337	0.00275335
Actinobacteria_C180SN		0.0077585	Reaction abundance phylum	0.00211891	0.00129096	0.00121971	0.00215376
Bacteroidetes_CA2abc		0.0477926	Reaction abundance phylum	0.32287	0.221289	0.179868	0.157012
Proteobacteria_CADVt		0.00456546	Reaction abundance phylum	0.001278	0.00286888	0.0508219	0.128144
Bacteroidetes_CBMK		0.00503346	Reaction abundance phylum	0.0154203	0.0109957	0.00803905	0.0106984
Actinobacteria_CBMKr		0.0256303	Reaction abundance phylum	0.00111835	0.00133487	0.000692943	0.00215129
Firmicutes_CBMTHL		5.47112e-06	Reaction abundance phylum	0.00410201	0.0121197	0.00039954	0.00133554
Bacteroidetes_CBMTHL2		0.0477926	Reaction abundance phylum	0.32287	0.221289	0.17987	0.15701
Firmicutes_CCOuq		0.0483994	Reaction abundance phylum	0.0035057	0.00482832	0.0186434	0.041512
Proteobacteria_CDAPPA120		0.0307205	Reaction abundance phylum	0.000270377	0.00069072	0.0502135	0.136276
Proteobacteria_CDAPPA140		0.0307205	Reaction abundance phylum	0.000270377	0.00069072	0.0502135	0.136276
Proteobacteria_CDAPPA141		0.0307205	Reaction abundance phylum	0.000270377	0.00069072	0.0502135	0.136276
Proteobacteria_CDAPPA160		0.0307205	Reaction abundance phylum	0.000270377	0.00069072	0.0502135	0.136276
Proteobacteria_CDAPPA161		0.0307205	Reaction abundance phylum	0.000270377	0.00069072	0.0502135	0.136276
Proteobacteria_CDAPPA180		0.0307205	Reaction abundance phylum	0.000270377	0.00069072	0.0502135	0.136276
Proteobacteria_CDAPPA181		0.0307205	Reaction abundance phylum	0.000270377	0.00069072	0.0502135	0.136276
Actinobacteria_CDCA7aHSDHe		0.0145672	Reaction abundance phylum	0.000671411	0.00223647	1.58025e-05	0.000119396
Actinobacteria_CDPGLYCGPT		0.0200685	Reaction abundance phylum	0.00855459	0.00779868	0.00724361	0.0198264
Actinobacteria_CELBpts		0.0275997	Reaction abundance phylum	0.00880696	0.00728096	0.00546117	0.00785923
Proteobacteria_CELLBK		0.0160578	Reaction abundance phylum	0.000107464	0.00053732	0.0208258	0.0619155
Actinobacteria_CELLBabc		0.0299728	Reaction abundance phylum	0.00199599	0.00296858	0.00207279	0.0072278
Firmicutes_CELLUL_DEGe		0.0077585	Reaction abundance phylum	0.00119667	0.00258269	0.000228326	0.000779274
Firmicutes_CGLYt		9.92538e-07	Reaction abundance phylum	0.0223018	0.0405663	0.000955331	0.00353371
Firmicutes_CGLYt3_2_		5.47112e-06	Reaction abundance phylum	0.0230522	0.0464402	0.00250009	0.00521554
Firmicutes_CH4St		0.000820272	Reaction abundance phylum	0.00231047	0.00171599	0.00102051	0.00296571
Proteobacteria_CHCOAL		0.00247235	Reaction abundance phylum	0.0215224	0.0524345	0.00165835	0.00681149
Proteobacteria_CHOLTMAL		0.0415656	Reaction abundance phylum	5.5816e-05	0.00027908	0.00883083	0.0344139
Firmicutes_CHORt		0.0160569	Reaction abundance phylum	0.00367654	0.0109123	0.000753958	0.00175612
Actinobacteria_CHRPL		0.000583909	Reaction abundance phylum	0.00705089	0.00679935	0.00421332	0.00985927
Firmicutes_CINNMR		0.00399019	Reaction abundance phylum	0.000602865	0.000620791	0.000158254	0.000396673
Firmicutes_CITCAt		0.000153285	Reaction abundance phylum	0.00731055	0.00808719	0.00230103	0.00392497
Firmicutes_CITL		0.0488391	Reaction abundance phylum	0.0459981	0.0264492	0.103923	0.0945271
Actinobacteria_CITRH		0.0381837	Reaction abundance phylum	0.00167554	0.00216513	0.000879281	0.00235234
Proteobacteria_CITt7		0.0155149	Reaction abundance phylum	0.00126478	0.00285401	0.0413579	0.108407
Bacteroidetes_CLPNH180		0.0169581	Reaction abundance phylum	0.000178626	0.000416667	7.26313e-06	6.61703e-05
Proteobacteria_CLPNH180		0.0351278	Reaction abundance phylum	0.0352219	0.058689	0.0219067	0.0432396
Actinobacteria_CLPNS140		0.0247392	Reaction abundance phylum	0.00958557	0.00842523	0.00536892	0.00743426
Actinobacteria_CLPNS160		0.0247392	Reaction abundance phylum	0.00958557	0.00842523	0.00536892	0.00743426
Actinobacteria_CLPNSAI15		0.0247392	Reaction abundance phylum	0.00958557	0.00842523	0.00536892	0.00743426
Actinobacteria_CLPNSI14		0.0247392	Reaction abundance phylum	0.00958557	0.00842523	0.00536892	0.00743426
Actinobacteria_CLPNSI15		0.0247392	Reaction abundance phylum	0.00958557	0.00842523	0.00536892	0.00743426
Actinobacteria_CLPNSI16		0.0247392	Reaction abundance phylum	0.00958557	0.00842523	0.00536892	0.00743426
Actinobacteria_CMPSAS		0.0488203	Reaction abundance phylum	0.00823525	0.0072474	0.00523955	0.00765753
Firmicutes_COBCOMOX		0.00399019	Reaction abundance phylum	0.0243344	0.0188057	0.0120655	0.0183637
Proteobacteria_COCHL		0.0218937	Reaction abundance phylum	0.0217268	0.0527584	0.00383214	0.0168742
Bacteroidetes_CPPPGO		1.25435e-05	Reaction abundance phylum	0.0130392	0.00573699	0.00600057	0.00807614
Proteobacteria_CRNBTCT		0.0457817	Reaction abundance phylum	0.000174854	0.000309458	0.0327923	0.106041
Proteobacteria_CRNCBCT		0.0496101	Reaction abundance phylum	0.000244025	0.000475205	0.0328235	0.106034
Firmicutes_CRNabc		0.0418429	Reaction abundance phylum	0.00359084	0.0046807	0.0317923	0.0717971
Actinobacteria_CRO4t3		0.00125963	Reaction abundance phylum	0.0088259	0.00810796	0.00375634	0.00610181
Proteobacteria_CSND		0.0231615	Reaction abundance phylum	0.00500554	0.00522913	0.0773894	0.167459
Actinobacteria_CSNt6		0.0162688	Reaction abundance phylum	0.0022355	0.00299099	0.00127405	0.00324791
Firmicutes_CSNt6		0.00125963	Reaction abundance phylum	0.0694752	0.0727363	0.0208645	0.032075
Proteobacteria_CTBTt		0.0457817	Reaction abundance phylum	0.000174854	0.000309458	0.0327923	0.106041
Actinobacteria_CYFO		0.00818396	Reaction abundance phylum	0.0020738	0.00125505	0.00121971	0.00215376
Proteobacteria_CYOO3		0.0312655	Reaction abundance phylum	0.00109806	0.00250731	0.000548352	0.00293533
Firmicutes_CYOmq		0.0390233	Reaction abundance phylum	0.0035057	0.00482832	0.0186913	0.0414945
Bacteroidetes_CYSR		0.0335195	Reaction abundance phylum	0.00936666	0.0100976	0.00434334	0.00758253
Proteobacteria_CYSR		0.00809814	Reaction abundance phylum	4.40288e-05	0.000169237	0.0221734	0.0528056
Bacteroidetes_CYSTS		0.0494445	Reaction abundance phylum	0.333826	0.230957	0.185676	0.164049
Actinobacteria_CYTDK1		0.0260974	Reaction abundance phylum	0.0136795	0.0120141	0.00935709	0.0160365
Actinobacteria_CYTDK2		0.0260974	Reaction abundance phylum	0.0136978	0.0120171	0.00937141	0.0160434
Actinobacteria_CYTDK4		0.0260974	Reaction abundance phylum	0.0136795	0.0120141	0.00935709	0.0160365
Actinobacteria_CYTDt2r		0.0483923	Reaction abundance phylum	0.00298018	0.0046506	0.00226633	0.00717386
Bacteroidetes_Coabc		0.000366881	Reaction abundance phylum	0.215956	0.234787	0.0595358	0.0872438
Firmicutes_D5KGPA		0.021922	Reaction abundance phylum	0.0170085	0.0116772	0.0109306	0.0141489
Proteobacteria_DAAD		0.0468619	Reaction abundance phylum	0.000845107	0.00249295	0.0549974	0.142227
Proteobacteria_DACTt3		0.0353087	Reaction abundance phylum	9.30064e-05	0.00021517	0.024742	0.0579442
Actinobacteria_DADNt2r		0.0383625	Reaction abundance phylum	0.00297853	0.00473306	0.00196019	0.00633544
Bacteroidetes_DALAt2r		0.0365956	Reaction abundance phylum	0.0168698	0.0147161	0.00847348	0.0157907
Actinobacteria_DAPDA		0.000661719	Reaction abundance phylum	0.0135915	0.0127877	0.0064255	0.0143202
Bacteroidetes_DAPDAi		0.0485019	Reaction abundance phylum	0.00140577	0.00268789	0.000749368	0.00490684
Proteobacteria_DAPabc		0.000811395	Reaction abundance phylum	0.0461545	0.083854	0.00496686	0.011686
Actinobacteria_DCMPDA		0.0142105	Reaction abundance phylum	0.00864484	0.00804789	0.00670958	0.0197412
Bacteroidetes_DCYSDS		0.0335195	Reaction abundance phylum	0.00936666	0.0100976	0.00434334	0.00758253
Proteobacteria_DCYSDS		0.00809814	Reaction abundance phylum	4.40288e-05	0.000169237	0.0221734	0.0528056
Proteobacteria_DDGALK		0.0275997	Reaction abundance phylum	0.000131206	0.000332384	0.038388	0.0961442
Actinobacteria_DDGLK		0.000800729	Reaction abundance phylum	0.00838062	0.00790131	0.00427787	0.0094433
Actinobacteria_DDPGA		0.0048161	Reaction abundance phylum	0.00941585	0.0082636	0.00482284	0.00684759
Actinobacteria_DGSNt2r		0.0208155	Reaction abundance phylum	0.00246254	0.00378991	0.00117152	0.00367171
Firmicutes_DGSNt2r		0.0217608	Reaction abundance phylum	0.047115	0.0607326	0.0318263	0.0655046
Proteobacteria_DGSNt2r		0.0297596	Reaction abundance phylum	0.0300165	0.0567304	0.0130622	0.0651801
Proteobacteria_DHBD		0.0104281	Reaction abundance phylum	8.1958e-05	0.000206314	0.0478675	0.12935
Proteobacteria_DHBS		0.0106186	Reaction abundance phylum	9.89344e-05	0.000249086	0.0486488	0.132596
Actinobacteria_DHDPRyr		0.0161558	Reaction abundance phylum	0.00333702	0.00270442	0.00202611	0.00363468
Actinobacteria_DHNAOT7		0.00543982	Reaction abundance phylum	0.00884092	0.00772538	0.00535483	0.00972066
Proteobacteria_DHNAOT7		0.0077585	Reaction abundance phylum	0.00099596	0.00132101	0.000409312	0.00146119
Firmicutes_DHNAS		0.0117405	Reaction abundance phylum	0.00336036	0.00407666	0.0278712	0.0589003
Proteobacteria_DHPDO		0.0145672	Reaction abundance phylum	7.81644e-05	0.000233754	0.0314788	0.0766155
Firmicutes_DHPR		0.0331984	Reaction abundance phylum	0.00528204	0.00736733	0.0390184	0.0652833
Proteobacteria_DKGLCNR1		0.0373271	Reaction abundance phylum	0.000116121	0.000239577	0.0353287	0.0970354
Proteobacteria_DMSOR1		0.00143118	Reaction abundance phylum	0.0026459	0.00347652	0.062502	0.140439
Proteobacteria_DMSOR2		0.00143118	Reaction abundance phylum	0.0026459	0.00347652	0.062502	0.140439
Proteobacteria_DMSORdmq		0.0190796	Reaction abundance phylum	0.00154296	0.00241921	0.0490097	0.115217
Proteobacteria_DMSORmq		0.0190796	Reaction abundance phylum	0.00154296	0.00241921	0.0490097	0.115217
Firmicutes_DNTPPA		0.0156543	Reaction abundance phylum	0.0154275	0.0138848	0.00827895	0.00898092
Actinobacteria_DOGULNR		0.00818396	Reaction abundance phylum	0.0020738	0.00125505	0.00121971	0.00215376
Bacteroidetes_DPCOAti		8.55649e-08	Reaction abundance phylum	0.00255859	0.0021446	0.000345277	0.000594757
Firmicutes_DPCOAti		6.51783e-05	Reaction abundance phylum	0.0508696	0.0500302	0.010174	0.0211666
Proteobacteria_DSERt2r		0.0365956	Reaction abundance phylum	0.000493491	0.00140017	0.057061	0.147888
Firmicutes_DTMPt		4.71861e-07	Reaction abundance phylum	0.0302564	0.0448373	0.00238749	0.00538839
Actinobacteria_DURIK1		0.00597674	Reaction abundance phylum	0.00668102	0.007065	0.00354777	0.00656335
Firmicutes_DURIK1		0.00415914	Reaction abundance phylum	0.121724	0.0883109	0.256107	0.176703
Actinobacteria_D_LACD		0.000661719	Reaction abundance phylum	0.00712876	0.00695023	0.00335627	0.00645151
Proteobacteria_EAR11M12		0.0380682	Reaction abundance phylum	0.0224138	0.0534634	0.00450384	0.0153211
Actinobacteria_EAR121x		0.0205463	Reaction abundance phylum	0.00356276	0.00272749	0.00224319	0.00400045
Proteobacteria_EAR13M14		0.0380682	Reaction abundance phylum	0.0223607	0.0534015	0.00448457	0.015312
Firmicutes_EAR140y		0.00195072	Reaction abundance phylum	0.00627194	0.00611126	0.0471909	0.095277
Actinobacteria_EAR161x		0.0205463	Reaction abundance phylum	0.00356276	0.00272749	0.00224319	0.00400045
Actinobacteria_EAR181x		0.0205463	Reaction abundance phylum	0.00356276	0.00272749	0.00224319	0.00400045
Proteobacteria_EAR5M6		0.0223075	Reaction abundance phylum	0.0235835	0.0540188	0.00519842	0.0153663
Proteobacteria_EAR6M8		0.0380682	Reaction abundance phylum	0.0224138	0.0534634	0.00450384	0.0153211
Proteobacteria_EAR8M10		0.0383625	Reaction abundance phylum	0.0224812	0.0536669	0.00458048	0.0155292
Actinobacteria_ECOAH1		0.0005363	Reaction abundance phylum	0.00635303	0.00729412	0.00219095	0.004381
Actinobacteria_ECOAH12		0.000622818	Reaction abundance phylum	0.00643455	0.00738314	0.00224439	0.00458362
Actinobacteria_ECOAH2		0.000309074	Reaction abundance phylum	0.00580331	0.00714144	0.00183338	0.00346182
Proteobacteria_ECOAH2		0.00599092	Reaction abundance phylum	0.00287307	0.00349518	0.0452715	0.101048
Actinobacteria_ECOAH3		0.000583909	Reaction abundance phylum	0.0062777	0.00731912	0.00218057	0.00437215
Actinobacteria_ECOAH4		0.000583909	Reaction abundance phylum	0.0062777	0.00731912	0.00218057	0.00437215
Actinobacteria_ECOAH5		0.000583909	Reaction abundance phylum	0.0062777	0.00731912	0.00218057	0.00437215
Actinobacteria_ECOAH6		0.000583909	Reaction abundance phylum	0.0062777	0.00731912	0.00218057	0.00437215
Actinobacteria_ECOAH7		0.000583909	Reaction abundance phylum	0.0062777	0.00731912	0.00218057	0.00437215
Actinobacteria_ECOAH9		0.000583909	Reaction abundance phylum	0.0062777	0.00731912	0.00218057	0.00437215
Actinobacteria_EDA_R		0.00184991	Reaction abundance phylum	0.0092609	0.00796255	0.00441743	0.00668032
Proteobacteria_EDD		0.0453901	Reaction abundance phylum	0.000777275	0.00232343	0.054955	0.142253
Proteobacteria_ETHSO3abc		0.0077585	Reaction abundance phylum	0.00316636	0.00383418	0.058911	0.135052
Actinobacteria_ETOHt		0.0451891	Reaction abundance phylum	0.016899	0.015177	0.0124651	0.0211067
Proteobacteria_F1PPt		0.0111334	Reaction abundance phylum	0.000120615	0.000328438	0.050547	0.13834
Proteobacteria_F6PE4PL		0.0337391	Reaction abundance phylum	0.000833654	0.00162222	0.000435769	0.00186052
Bacteroidetes_FACOAE160		0.0241678	Reaction abundance phylum	0.0162229	0.0255757	0.0105571	0.031329
Bacteroidetes_FACOAE180		0.0241678	Reaction abundance phylum	0.0162229	0.0255757	0.0105571	0.031329
Bacteroidetes_FACOAE181		0.0241678	Reaction abundance phylum	0.0162229	0.0255757	0.0105571	0.031329
Bacteroidetes_FACOAL160i		0.0241678	Reaction abundance phylum	0.0162229	0.0255757	0.0105571	0.031329
Bacteroidetes_FACOAL181i		0.0241678	Reaction abundance phylum	0.0162229	0.0255757	0.0105571	0.031329
Firmicutes_FADRx		5.47652e-06	Reaction abundance phylum	0.0217896	0.0467137	0.00207695	0.00511216
Proteobacteria_FDH		0.00720749	Reaction abundance phylum	0.00519874	0.0055889	0.0811393	0.174136
Proteobacteria_FDH2		0.0053183	Reaction abundance phylum	0.00480974	0.00516913	0.0809736	0.174166
Proteobacteria_FDMO		0.038173	Reaction abundance phylum	0.000474575	0.00127228	0.0484548	0.131075
Proteobacteria_FDMO2		0.038173	Reaction abundance phylum	0.000474575	0.00127228	0.0484548	0.131075
Proteobacteria_FDMO3		0.038173	Reaction abundance phylum	0.000474575	0.00127228	0.0484548	0.131075
Proteobacteria_FDMO4		0.038173	Reaction abundance phylum	0.000474575	0.00127228	0.0484548	0.131075
Proteobacteria_FDMO5		0.038173	Reaction abundance phylum	0.000474575	0.00127228	0.0484548	0.131075
Proteobacteria_FDMO6		0.038173	Reaction abundance phylum	0.000474575	0.00127228	0.0484548	0.131075
Actinobacteria_FDNADOX_H		5.47112e-06	Reaction abundance phylum	0.00533792	0.00686294	0.00117139	0.00275935
Proteobacteria_FDNADOX_H		0.0212364	Reaction abundance phylum	0.00635922	0.0128141	0.00219795	0.0050538
Firmicutes_FDOXR		0.00543982	Reaction abundance phylum	0.000517976	0.000625722	0.000148396	0.000544326
Proteobacteria_FE3t4		0.0341851	Reaction abundance phylum	0.000547831	0.00138016	0.0546912	0.140931
Firmicutes_FECRMabc		0.016722	Reaction abundance phylum	0.0391562	0.022465	0.107078	0.116263
Firmicutes_FERO		0.0378271	Reaction abundance phylum	0.0380199	0.0378917	0.126067	0.158029
Firmicutes_FHL		0.0275997	Reaction abundance phylum	0.00411025	0.00565019	0.00171143	0.00334437
Proteobacteria_FHL		0.00818396	Reaction abundance phylum	6.47988e-05	0.000193703	0.0422971	0.114906
Firmicutes_FICYTCOX		0.000448476	Reaction abundance phylum	0.00383467	0.00758907	0.00108354	0.0028618
Firmicutes_FKYNH		0.0312655	Reaction abundance phylum	0.00466905	0.00644449	0.0190945	0.0405714
Proteobacteria_FMNRx		0.0426876	Reaction abundance phylum	0.000587067	0.0016086	0.0470152	0.126463
Actinobacteria_FOLabc		0.00587677	Reaction abundance phylum	0.00101469	0.00247603	0.000194078	0.000961203
Proteobacteria_FOLte		0.0249743	Reaction abundance phylum	0.000361052	0.000640506	0.0002023	0.00104887
Proteobacteria_FRDO		0.00336038	Reaction abundance phylum	0.00248098	0.00341041	0.0632012	0.144673
Firmicutes_FRUASE1		0.0457817	Reaction abundance phylum	0.000905368	0.000778906	0.000910073	0.00245394
Actinobacteria_FRUt2r		0.00720749	Reaction abundance phylum	0.0109516	0.011866	0.00661812	0.015046
Actinobacteria_FT		0.0406251	Reaction abundance phylum	0.0104352	0.00840238	0.00860098	0.0200803
Firmicutes_FTHFD		0.00511211	Reaction abundance phylum	0.0312643	0.033036	0.108342	0.121876
Firmicutes_G15LACH		0.019678	Reaction abundance phylum	0.0113263	0.0141535	0.0117267	0.0373287
Firmicutes_G16BPSi		3.19775e-07	Reaction abundance phylum	0.0219227	0.0473776	0.00136591	0.00430256
Proteobacteria_G1PP		0.0373271	Reaction abundance phylum	0.000132506	0.000290452	0.0384105	0.0977296
Firmicutes_G1PPT		3.27909e-07	Reaction abundance phylum	0.021956	0.0473633	0.001378	0.00430281
Firmicutes_G3PD5		0.0405491	Reaction abundance phylum	0.00394591	0.00528621	0.0216726	0.0436675
Firmicutes_G3PD6		0.0405491	Reaction abundance phylum	0.00394591	0.00528621	0.0216726	0.0436675
Firmicutes_G3PD7		0.0405491	Reaction abundance phylum	0.00394591	0.00528621	0.0216726	0.0436675
Firmicutes_G6PBDH		0.00818396	Reaction abundance phylum	0.0470097	0.0483287	0.141685	0.158822
Firmicutes_G6PDH2r		0.00818396	Reaction abundance phylum	0.0470097	0.0483287	0.141685	0.158822
Proteobacteria_G6Pt6_2		0.0111334	Reaction abundance phylum	0.000120615	0.000328438	0.050547	0.13834
Actinobacteria_GAL6PI		0.00456546	Reaction abundance phylum	0.00393288	0.00319314	0.00218099	0.00381719
Proteobacteria_GALACt		0.0297416	Reaction abundance phylum	0.000222158	0.000570673	0.0486563	0.130579
Proteobacteria_GALCTND		0.0358702	Reaction abundance phylum	0.000142587	0.000382495	0.0356625	0.0878508
Firmicutes_GALCTNt2r		0.0426878	Reaction abundance phylum	0.0031069	0.00398292	0.0183278	0.0401143
Proteobacteria_GALCTNt2r		0.0261967	Reaction abundance phylum	0.000168952	0.000410203	0.0505282	0.137866
Actinobacteria_GALM1r		0.0454755	Reaction abundance phylum	0.0117781	0.0082656	0.00773352	0.00891418
Firmicutes_GALMANNAN_DEGe		3.5315e-07	Reaction abundance phylum	0.0191839	0.0213885	0.00232878	0.00489424
Actinobacteria_GALS3		0.024774	Reaction abundance phylum	0.0137746	0.0135702	0.0101277	0.0188051
Actinobacteria_GALUi		5.47112e-06	Reaction abundance phylum	0.00584212	0.0070785	0.00122413	0.00282541
Actinobacteria_GALabc		0.0232865	Reaction abundance phylum	0.0165619	0.0147953	0.0113524	0.0194037
Actinobacteria_GAMYe		0.0410448	Reaction abundance phylum	0.00126598	0.00193624	0.00079649	0.00222189
Firmicutes_GAMYe		5.74268e-05	Reaction abundance phylum	0.0339331	0.0336888	0.00713995	0.0153473
Proteobacteria_GBBTNt		0.0457817	Reaction abundance phylum	0.000174854	0.000309458	0.0327923	0.106041
Firmicutes_GCCc		0.0394266	Reaction abundance phylum	0.0797112	0.0813851	0.144053	0.11622
Actinobacteria_GCDCHOLBHSe		0.00583283	Reaction abundance phylum	0.0114065	0.012295	0.00783429	0.0172014
Firmicutes_GCDCHOLBHSe		0.0270659	Reaction abundance phylum	0.19599	0.136374	0.115543	0.141358
Actinobacteria_GCHOLBHSe		0.00583283	Reaction abundance phylum	0.0114065	0.012295	0.00783429	0.0172014
Firmicutes_GCHOLBHSe		0.0270659	Reaction abundance phylum	0.19599	0.136374	0.115543	0.141358
Actinobacteria_GFUCS		0.000173127	Reaction abundance phylum	0.00574042	0.00720159	0.00167219	0.00326773
Actinobacteria_GGTA		0.0493433	Reaction abundance phylum	0.0107782	0.00874384	0.00900519	0.0202749
Actinobacteria_GHMT2		0.0103271	Reaction abundance phylum	0.00217772	0.00136719	0.00125997	0.00218036
Proteobacteria_GLCDe		0.0291318	Reaction abundance phylum	0.000254556	0.000742969	0.050758	0.138918
Firmicutes_GLCMANNAN_DEGe		3.19775e-07	Reaction abundance phylum	0.0146604	0.021413	0.00142767	0.00428575
Actinobacteria_GLCND		0.00818396	Reaction abundance phylum	0.00226564	0.00147694	0.00130557	0.00224872
Actinobacteria_GLCP		0.0385638	Reaction abundance phylum	0.00489552	0.00409733	0.00338804	0.00560533
Firmicutes_GLCRAL		0.0199434	Reaction abundance phylum	0.00268023	0.00151772	0.00401719	0.0136365
Proteobacteria_GLCRAL		0.0261967	Reaction abundance phylum	0.000161254	0.000397099	0.0506667	0.138514
Proteobacteria_GLCRD		0.024774	Reaction abundance phylum	0.000329659	0.000847467	0.0505265	0.137292
Proteobacteria_GLCRHL		0.024774	Reaction abundance phylum	0.000329659	0.000847467	0.0505265	0.137292
Proteobacteria_GLCRt2		0.0297416	Reaction abundance phylum	0.000222158	0.000570673	0.0486563	0.130579
Actinobacteria_GLCS1		0.0169581	Reaction abundance phylum	0.00326023	0.00218655	0.00207236	0.00371068
Actinobacteria_GLCS3		0.000129329	Reaction abundance phylum	0.00628837	0.00694852	0.00251973	0.00567442
Bacteroidetes_GLCS3		0.0190346	Reaction abundance phylum	0.00660564	0.00415405	0.00446227	0.00769663
Bacteroidetes_GLGC		0.000811843	Reaction abundance phylum	0.00930256	0.00492252	0.00500782	0.0080665
Bacteroidetes_GLTPD		8.55649e-08	Reaction abundance phylum	0.0026282	0.00213968	0.000368469	0.00064218
Firmicutes_GLUabc		0.026586	Reaction abundance phylum	0.0431905	0.0223097	0.0342082	0.0552738
Proteobacteria_GLUabc		0.00487851	Reaction abundance phylum	0.00276354	0.00352133	0.0657388	0.151694
Firmicutes_GLUt4r		0.000583909	Reaction abundance phylum	0.0155692	0.0193448	0.00559784	0.012565
Bacteroidetes_GLYASPabc		0.0117405	Reaction abundance phylum	0.0102132	0.00725536	0.00697663	0.0153271
Firmicutes_GLYBabc		0.00117061	Reaction abundance phylum	0.0687547	0.0452334	0.196933	0.178958
Bacteroidetes_GLYBt2r		0.0407097	Reaction abundance phylum	0.01885	0.016393	0.0113481	0.0181006
Bacteroidetes_GLYC3Pabc		0.0260974	Reaction abundance phylum	0.00581643	0.00348248	0.00403683	0.00642962
Proteobacteria_GLYCDH		0.0370831	Reaction abundance phylum	0	0	0.0146566	0.0423547
Bacteroidetes_GLYCDx		0.00404756	Reaction abundance phylum	0.00794915	0.00525396	0.0053124	0.0112474
Proteobacteria_GLYH		0.0370831	Reaction abundance phylum	0	0	0.0146566	0.0423547
Actinobacteria_GMAND		4.00016e-05	Reaction abundance phylum	0.00557571	0.00689746	0.0013944	0.00290014
Firmicutes_GMPR		0.0176162	Reaction abundance phylum	0.00450341	0.00601477	0.0611333	0.140373
Proteobacteria_GMPR		0.00399019	Reaction abundance phylum	0.00248581	0.00341256	0.0606429	0.14316
Firmicutes_GND		0.0139769	Reaction abundance phylum	0.052331	0.0498185	0.146333	0.158576
Firmicutes_GND2		0.0495328	Reaction abundance phylum	0.0144164	0.0166225	0.0578018	0.0908761
Bacteroidetes_GNK		9.20626e-08	Reaction abundance phylum	0.0026282	0.00213968	0.000380539	0.000643199
Firmicutes_GNNUC		0.0190346	Reaction abundance phylum	0.0713407	0.0455308	0.17256	0.164715
Firmicutes_GNOX		0.0483994	Reaction abundance phylum	0.00348925	0.00444736	0.030554	0.0696103
Proteobacteria_GNOXmq		0.0142922	Reaction abundance phylum	7.06316e-05	0.000193866	0.0416312	0.111674
Proteobacteria_GNOXuq		0.0142922	Reaction abundance phylum	7.06316e-05	0.000193866	0.0416312	0.111674
Firmicutes_GNOXy		0.0483994	Reaction abundance phylum	0.00348925	0.00444736	0.030554	0.0696103
Proteobacteria_GSNK		0.0187363	Reaction abundance phylum	0.000314452	0.000965508	0.0540367	0.141634
Proteobacteria_GTHP		0.0217443	Reaction abundance phylum	0.00105956	0.00279034	0.0442003	0.114163
Firmicutes_GTHRDt2		5.02929e-05	Reaction abundance phylum	0.0332449	0.0489676	0.0113823	0.0265382
Proteobacteria_GTPDPDP		0.0276879	Reaction abundance phylum	0.000243202	0.000786274	0.05618	0.147889
Actinobacteria_GUAt		0.026586	Reaction abundance phylum	0.0026698	0.0042829	0.00154835	0.00462837
Firmicutes_GUAt		0.0275997	Reaction abundance phylum	0.0482765	0.0604984	0.0371158	0.101782
Actinobacteria_GUI1		0.00422683	Reaction abundance phylum	0.0098338	0.0085111	0.00489629	0.00724782
Actinobacteria_GUI2		0.00393459	Reaction abundance phylum	0.00971076	0.0084836	0.00468161	0.0067626
Firmicutes_H2SO		4.52445e-06	Reaction abundance phylum	0.0248236	0.0467579	0.00422454	0.0119666
Bacteroidetes_HACD1		0.0353087	Reaction abundance phylum	0.00978854	0.00651351	0.00615353	0.00929686
Bacteroidetes_HACD2		0.000349911	Reaction abundance phylum	0.00590757	0.0048145	0.00257704	0.00628364
Bacteroidetes_HACD3		0.000349911	Reaction abundance phylum	0.00590757	0.0048145	0.00257704	0.00628364
Bacteroidetes_HACD4		0.000349911	Reaction abundance phylum	0.00590757	0.0048145	0.00257704	0.00628364
Bacteroidetes_HACD5		0.000349911	Reaction abundance phylum	0.00590757	0.0048145	0.00257704	0.00628364
Bacteroidetes_HACD6		0.000349911	Reaction abundance phylum	0.00590757	0.0048145	0.00257704	0.00628364
Bacteroidetes_HACD7		0.000349911	Reaction abundance phylum	0.00590757	0.0048145	0.00257704	0.00628364
Bacteroidetes_HACD9		0.000349911	Reaction abundance phylum	0.00590757	0.0048145	0.00257704	0.00628364
Bacteroidetes_HADPCOADH3		0.000349911	Reaction abundance phylum	0.00590757	0.0048145	0.00257704	0.00628364
Proteobacteria_HBCD		0.01859	Reaction abundance phylum	9.8396e-05	0.000247396	0.025441	0.076326
Firmicutes_HCITS		0.0144382	Reaction abundance phylum	0.00309789	0.00356677	0.00204762	0.00538448
Proteobacteria_HCYSMT		0.0472948	Reaction abundance phylum	0.00165606	0.00306451	0.0308185	0.0734062
Actinobacteria_HDCAtr		0.0338353	Reaction abundance phylum	0.00719832	0.00707443	0.00452466	0.00737548
Proteobacteria_HEMEOS		0.0483358	Reaction abundance phylum	0.000885651	0.00262518	0.0543065	0.141432
Actinobacteria_HEMEti		0.0483994	Reaction abundance phylum	0.0110123	0.009011	0.00914431	0.0204094
Proteobacteria_HEXSabc		0.0077585	Reaction abundance phylum	0.00316636	0.00383418	0.058911	0.135052
Bacteroidetes_HIBD		0.000361831	Reaction abundance phylum	0.00590757	0.0048145	0.00258694	0.00628145
Firmicutes_HIBDkt		0.00710594	Reaction abundance phylum	0.000844428	0.000900897	0.000262339	0.000786774
Firmicutes_HICCOAD		0.00399019	Reaction abundance phylum	0.000602865	0.000620791	0.000158254	0.000396673
Actinobacteria_HISabc		0.0248128	Reaction abundance phylum	0.00215867	0.00136633	0.00137925	0.00224834
Proteobacteria_HISabc		0.0312655	Reaction abundance phylum	0.000308197	0.000875793	0.0487618	0.132756
Firmicutes_HKMPPI		0.0301492	Reaction abundance phylum	0.00656419	0.00817385	0.0218213	0.0421852
Actinobacteria_HKNDDH		0.00818396	Reaction abundance phylum	0.0020738	0.00125505	0.00121971	0.00215376
Firmicutes_HKNDDH		1.21844e-07	Reaction abundance phylum	0.0218791	0.0469256	0.00132353	0.00431005
Actinobacteria_HKNTDH		0.00818396	Reaction abundance phylum	0.0020738	0.00125505	0.00121971	0.00215376
Firmicutes_HKNTDH		1.21844e-07	Reaction abundance phylum	0.0218791	0.0469256	0.00132353	0.00431005
Firmicutes_HMGL		0.00997171	Reaction abundance phylum	0.0276389	0.0202355	0.0675587	0.0624807
Firmicutes_HOPNTAL		0.00375618	Reaction abundance phylum	0.123875	0.109033	0.0510829	0.0553066
Firmicutes_HPACt2r		0.00278479	Reaction abundance phylum	0.000695226	0.000748696	0.000203631	0.000592089
Firmicutes_HPYRR3x		0.00195072	Reaction abundance phylum	0.000461192	0.000561692	8.20071e-05	0.000261115
Actinobacteria_HYD4		0.00262873	Reaction abundance phylum	0.00586535	0.00707899	0.0051317	0.0195754
Bacteroidetes_HYXNt		0.00229764	Reaction abundance phylum	0.00666824	0.00419194	0.00530878	0.0153539
Bacteroidetes_HYXNti		0.0457817	Reaction abundance phylum	0.138901	0.252049	0.0426471	0.0765048
Firmicutes_ICCOAR2HICCOAT		0.00399019	Reaction abundance phylum	0.000602865	0.000620791	0.000158254	0.000396673
Proteobacteria_ICDHx		0.0248495	Reaction abundance phylum	0.00709676	0.0122558	0.00190324	0.00288008
Firmicutes_ICPRENCOADH		0.00399019	Reaction abundance phylum	0.000602865	0.000620791	0.000158254	0.000396673
Actinobacteria_IHDUDPG		0.0145672	Reaction abundance phylum	0.00838636	0.00778208	0.00702249	0.0198185
Actinobacteria_IHDUDPMG		0.0145672	Reaction abundance phylum	0.00838636	0.00778208	0.00702249	0.0198185
Firmicutes_ILE_ST		0.00399019	Reaction abundance phylum	0.000602865	0.000620791	0.000158254	0.000396673
Bacteroidetes_ILEabc		0.0158211	Reaction abundance phylum	0.00715192	0.00418871	0.00485846	0.00789426
Firmicutes_IND3PPAt2r		0.00399019	Reaction abundance phylum	0.000602865	0.000620791	0.000158254	0.000396673
Firmicutes_INDOLEt2r		0.0270659	Reaction abundance phylum	0.0156801	0.00852431	0.0101905	0.0118051
Actinobacteria_INS2D		0.00165336	Reaction abundance phylum	0.00636277	0.00739827	0.00231911	0.00422398
Firmicutes_INSH		0.0190346	Reaction abundance phylum	0.0713407	0.0455308	0.17256	0.164715
Proteobacteria_INSK		0.0232749	Reaction abundance phylum	0.000245282	0.000796319	0.0540055	0.14164
Proteobacteria_INSt		0.00399019	Reaction abundance phylum	0.0292076	0.0557934	0.0116212	0.0650152
Firmicutes_IOR2		0.00135843	Reaction abundance phylum	0.00228063	0.00166393	0.0010779	0.00299784
Firmicutes_IOR3		0.00146806	Reaction abundance phylum	0.00237299	0.00174454	0.00112328	0.00306168
Actinobacteria_IPDDI		0.0174651	Reaction abundance phylum	0.00922193	0.00819104	0.00528326	0.00733276
Actinobacteria_IPDPUPT		8.74547e-05	Reaction abundance phylum	0.00609771	0.00711143	0.0016433	0.00316613
Firmicutes_IPDPUPT		7.70809e-05	Reaction abundance phylum	0.0357403	0.0490343	0.0171125	0.0811721
Actinobacteria_IPDUDPG		5.47112e-06	Reaction abundance phylum	0.00526259	0.00687793	0.00116101	0.00275207
Actinobacteria_IPDUDPMG		5.47112e-06	Reaction abundance phylum	0.00526259	0.00687793	0.00116101	0.00275207
Proteobacteria_ISETACabc		0.0077585	Reaction abundance phylum	0.00316636	0.00383418	0.058911	0.135052
Actinobacteria_ITDUDPG		5.47112e-06	Reaction abundance phylum	0.00526259	0.00687793	0.00116101	0.00275207
Actinobacteria_ITDUDPMG		5.47112e-06	Reaction abundance phylum	0.00526259	0.00687793	0.00116101	0.00275207
Firmicutes_IVCOASadp		0.00399019	Reaction abundance phylum	0.000602865	0.000620791	0.000158254	0.000396673
Actinobacteria_IXDUDPG		5.47112e-06	Reaction abundance phylum	0.00526259	0.00687793	0.00116101	0.00275207
Actinobacteria_IXDUDPMG		5.47112e-06	Reaction abundance phylum	0.00526259	0.00687793	0.00116101	0.00275207
Proteobacteria_KACOAT2		0.01859	Reaction abundance phylum	9.8396e-05	0.000247396	0.025441	0.076326
Firmicutes_KAS13		1.73354e-06	Reaction abundance phylum	0.00369154	0.00757351	0.000721396	0.002649
Actinobacteria_KAS16		0.00147008	Reaction abundance phylum	0.000697001	0.00121345	9.77712e-05	0.000403128
Firmicutes_KAS16		8.26346e-05	Reaction abundance phylum	0.0200623	0.0200437	0.00648561	0.0137987
Actinobacteria_KESTOASEe		0.00399019	Reaction abundance phylum	0.00955322	0.0105442	0.00542088	0.0124239
Actinobacteria_KESTOPTASEe		0.00399019	Reaction abundance phylum	0.00955322	0.0105442	0.00542088	0.0124239
Actinobacteria_KESTOTTRASEe		0.00399019	Reaction abundance phylum	0.00955322	0.0105442	0.00542088	0.0124239
Proteobacteria_KG6PDC		0.0111334	Reaction abundance phylum	0.000118551	0.000320151	0.0507147	0.138826
Firmicutes_KLEURFd		0.00399019	Reaction abundance phylum	0.000602865	0.000620791	0.000158254	0.000396673
Firmicutes_LACCOAD		0.00243869	Reaction abundance phylum	0.00264436	0.00181187	0.00112171	0.00178617
Firmicutes_LACCOAT		0.00243869	Reaction abundance phylum	0.00264436	0.00181187	0.00112171	0.00178617
Proteobacteria_LACpts		1.75715e-05	Reaction abundance phylum	0.00463892	0.0112784	0.000118989	0.000316831
Actinobacteria_LCAR2		0.0341403	Reaction abundance phylum	0.00423146	0.00289417	0.00587289	0.0197016
Actinobacteria_LCARR		0.0341403	Reaction abundance phylum	0.00423146	0.00289417	0.00587289	0.0197016
Proteobacteria_LCARRy		0.0260974	Reaction abundance phylum	1.81032e-05	9.0516e-05	0.0173384	0.0510852
Bacteroidetes_LCTSt		9.20626e-08	Reaction abundance phylum	0.00187297	0.00127584	0.000289321	0.000603765
Proteobacteria_LCTSt		0.0104281	Reaction abundance phylum	8.17752e-05	0.000205995	0.0454173	0.120996
Proteobacteria_LCYSTabc		0.0077585	Reaction abundance phylum	0.00316636	0.00383418	0.058911	0.135052
Actinobacteria_LDH_D2		0.000661719	Reaction abundance phylum	0.00712876	0.00695023	0.00335627	0.00645151
Bacteroidetes_LDH_L		0.0218716	Reaction abundance phylum	0.0109469	0.00491986	0.00917396	0.0161454
Firmicutes_LEU_ST		0.00399019	Reaction abundance phylum	0.000602865	0.000620791	0.000158254	0.000396673
Bacteroidetes_LEUabc		0.0156543	Reaction abundance phylum	0.00693763	0.00427092	0.00467127	0.00794789
Firmicutes_LEVANASE_1e		0.0457817	Reaction abundance phylum	0.000905368	0.000778906	0.000910073	0.00245394
Firmicutes_LEVANASE_2e		0.0457817	Reaction abundance phylum	0.000905368	0.000778906	0.000910073	0.00245394
Firmicutes_LEVANASE_3e		0.0457817	Reaction abundance phylum	0.000905368	0.000778906	0.000910073	0.00245394
Firmicutes_LEVANASE_4e		0.0457817	Reaction abundance phylum	0.000905368	0.000778906	0.000910073	0.00245394
Firmicutes_LEVANB_ABC		0.0457817	Reaction abundance phylum	0.000905368	0.000778906	0.000910073	0.00245394
Firmicutes_LKYNRt2r		0.0326401	Reaction abundance phylum	0.00472199	0.00652401	0.0191265	0.0405636
Proteobacteria_LLEUDr		0.000800729	Reaction abundance phylum	0.0218408	0.0530345	0.00180208	0.00688895
Bacteroidetes_LPAMS		0.0483994	Reaction abundance phylum	0.323028	0.221137	0.18005	0.156884
Bacteroidetes_LYSDC		0.00212765	Reaction abundance phylum	0.0101933	0.00528713	0.00588262	0.00900277
Actinobacteria_LYSabc		0.0490806	Reaction abundance phylum	0.00219686	0.00267355	0.00306898	0.00992331
Firmicutes_LYSabc		0.0196584	Reaction abundance phylum	0.0380847	0.0438766	0.0147229	0.0184222
Firmicutes_LYSt3		0.0483994	Reaction abundance phylum	0.00355413	0.00449786	0.0199445	0.0425058
Proteobacteria_LYSt3		0.0389976	Reaction abundance phylum	0.000479299	0.00133606	0.0494357	0.131598
Firmicutes_L_ARONR		0.000161308	Reaction abundance phylum	0.0110952	0.00958256	0.0039199	0.00644536
Proteobacteria_L_ILE3MR		0.000800729	Reaction abundance phylum	0.0218408	0.0530345	0.00180208	0.00688895
Actinobacteria_L_LACD		0.000783198	Reaction abundance phylum	0.00696758	0.00692316	0.00330917	0.00639669
Bacteroidetes_L_LACD		2.22577e-07	Reaction abundance phylum	0.00269073	0.00213752	0.000541054	0.00131734
Proteobacteria_L_LACD		0.0265525	Reaction abundance phylum	0.000699505	0.00191173	0.0555477	0.142779
Firmicutes_L_LACNa1t		0.0145672	Reaction abundance phylum	0.00541392	0.00519531	0.0289039	0.0534686
Firmicutes_L_LACt2		0.0116662	Reaction abundance phylum	0.00512617	0.00491713	0.0282235	0.0530401
Bacteroidetes_MACCOAT		0.0178507	Reaction abundance phylum	0.00781333	0.00513617	0.00456113	0.00684671
Actinobacteria_MADGBG		0.0381837	Reaction abundance phylum	0.0143239	0.0145632	0.01079	0.0190527
Actinobacteria_MALACPS		0.0249743	Reaction abundance phylum	0.000779707	0.00121916	0.000326884	0.00147565
Firmicutes_MALDC		0.0162191	Reaction abundance phylum	0.00585521	0.00662122	0.0246142	0.0428965
Proteobacteria_MALDC		0.0456828	Reaction abundance phylum	0.00035794	0.00114943	0.0207435	0.060503
Firmicutes_MALDDH		0.00915568	Reaction abundance phylum	0.00707641	0.00756553	0.0316693	0.0587365
Proteobacteria_MALFADOi		0.0417786	Reaction abundance phylum	0.000837503	0.0020436	0.0499542	0.13354
Firmicutes_MALLACDt		0.0145672	Reaction abundance phylum	0.00541392	0.00519531	0.0289039	0.0534686
Firmicutes_MALNAt		0.00569963	Reaction abundance phylum	0.00589957	0.00620605	0.0409518	0.0696301
Proteobacteria_MALNAt		0.00449262	Reaction abundance phylum	0.00149263	0.00302472	0.0620448	0.145346
Actinobacteria_MALTATr		0.0151804	Reaction abundance phylum	0.00640551	0.010705	0.00512744	0.0147823
Bacteroidetes_MALTHXabc		0.0275997	Reaction abundance phylum	0.0057829	0.00348191	0.0040332	0.00643081
Firmicutes_MALt2		0.0169581	Reaction abundance phylum	0.00327501	0.00453445	0.0275056	0.0517834
Proteobacteria_MALt2		0.00456546	Reaction abundance phylum	0.0014207	0.00295898	0.0612299	0.145325
Firmicutes_MAN1PT		1.25435e-05	Reaction abundance phylum	0.0252202	0.046477	0.0037929	0.00556878
Proteobacteria_MAN6Pt6_2		0.0111334	Reaction abundance phylum	0.000120615	0.000328438	0.050547	0.13834
Actinobacteria_MANA4		0.024774	Reaction abundance phylum	0.0137746	0.0135702	0.0101277	0.0188051
Firmicutes_MANAD_D		5.47112e-06	Reaction abundance phylum	0.00837941	0.0141651	0.00158035	0.00280235
Actinobacteria_MANAO		0.00147375	Reaction abundance phylum	0.0076741	0.00763708	0.0036295	0.00696793
Firmicutes_MANNANASEe		7.38463e-08	Reaction abundance phylum	0.0133719	0.0194127	0.00225838	0.010051
Actinobacteria_MANTRabc		0.0196584	Reaction abundance phylum	0.0129426	0.0129499	0.00983644	0.0187197
Actinobacteria_MBDGBG		0.0381837	Reaction abundance phylum	0.0143239	0.0145632	0.01079	0.0190527
Actinobacteria_MCCCr		0.014044	Reaction abundance phylum	0.000865921	0.00133694	0.000455923	0.00195537
Proteobacteria_MCSNAH1r		0.0231615	Reaction abundance phylum	0.00500554	0.00522913	0.0773894	0.167459
Proteobacteria_MDH2		0.0417786	Reaction abundance phylum	0.000837503	0.0020436	0.0499542	0.13354
Proteobacteria_MDH3		0.0417786	Reaction abundance phylum	0.000837503	0.0020436	0.0499542	0.13354
Actinobacteria_ME1		0.0015542	Reaction abundance phylum	0.00610238	0.00707696	0.00316693	0.00787534
Bacteroidetes_ME1		0.00134186	Reaction abundance phylum	0.00643897	0.0038616	0.00487973	0.0147592
Actinobacteria_MELIBt2r		0.00184991	Reaction abundance phylum	0.00943213	0.0101306	0.00538051	0.0122344
Firmicutes_METALAt		9.92538e-07	Reaction abundance phylum	0.0223018	0.0405663	0.000955331	0.00353371
Bacteroidetes_METDabc		0.0351364	Reaction abundance phylum	0.00433884	0.00333092	0.00517388	0.0153747
Firmicutes_METGL		0.0249743	Reaction abundance phylum	0.00244377	0.00178686	0.00149976	0.00325972
Bacteroidetes_METSOX2abc		0.0351364	Reaction abundance phylum	0.00433884	0.00333092	0.00517388	0.0153747
Firmicutes_METSOXR1r		0.0218672	Reaction abundance phylum	0.105891	0.0828841	0.225356	0.169039
Actinobacteria_MEVK1c		0.0335793	Reaction abundance phylum	0.00471974	0.00377991	0.00360365	0.00604883
Actinobacteria_MK7te		0.00543982	Reaction abundance phylum	0.00884092	0.00772538	0.00535483	0.00972066
Proteobacteria_MK7te		0.0077585	Reaction abundance phylum	0.00099596	0.00132101	0.000409312	0.00146119
Firmicutes_MK8t		0.0431849	Reaction abundance phylum	0.0475171	0.0583468	0.035384	0.0735379
Proteobacteria_MLTP1		0.0276879	Reaction abundance phylum	0.000189798	0.000533085	0.0511367	0.139762
Firmicutes_MLTP2		0.0357691	Reaction abundance phylum	0.0217432	0.0266137	0.0227359	0.0545985
Proteobacteria_MLTP2		0.0276879	Reaction abundance phylum	0.000189798	0.000533085	0.0511367	0.139762
Firmicutes_MLTP3		0.0419145	Reaction abundance phylum	0.0233047	0.0264665	0.023593	0.0548899
Proteobacteria_MLTP3		0.0276879	Reaction abundance phylum	0.000189798	0.000533085	0.0511367	0.139762
Proteobacteria_MMSAD2		0.0477926	Reaction abundance phylum	8.3062e-05	0.000263231	0.0214525	0.0638171
Firmicutes_MMTSAO		0.00710594	Reaction abundance phylum	0.000844428	0.000900897	0.000262339	0.000786774
Firmicutes_MNLt6		1.84297e-06	Reaction abundance phylum	0.00818785	0.014188	0.00138766	0.00249719
Actinobacteria_MNNH		0.004129	Reaction abundance phylum	0.00962239	0.00843156	0.00478312	0.00716893
Bacteroidetes_MNabc		0.00665591	Reaction abundance phylum	0.118473	0.243571	0.0194289	0.0362132
Proteobacteria_MOPSabc		0.0077585	Reaction abundance phylum	0.00316636	0.00383418	0.058911	0.135052
Actinobacteria_MSAS		0.00478756	Reaction abundance phylum	0.00263219	0.00383459	0.00162623	0.00517709
Firmicutes_MSAS		1.22484e-05	Reaction abundance phylum	0.028273	0.0307017	0.00723034	0.0188818
Proteobacteria_MSAS		5.47112e-06	Reaction abundance phylum	0.0045957	0.0112646	0.000101484	0.000296339
Proteobacteria_MSO3abc		0.0077585	Reaction abundance phylum	0.00316636	0.00383418	0.058911	0.135052
Actinobacteria_MTHFD2		0.0261869	Reaction abundance phylum	0.00271491	0.00433454	0.00154835	0.00462837
Bacteroidetes_MTHFD2		0.0145672	Reaction abundance phylum	0.00914081	0.0196617	0.00716318	0.0530146
Proteobacteria_MTHFTe		0.0249743	Reaction abundance phylum	0.000361052	0.000640506	0.0002023	0.00104887
Firmicutes_MTRK		0.0145672	Reaction abundance phylum	0.0169007	0.015226	0.0492298	0.0679904
Proteobacteria_MTRK		0.0252217	Reaction abundance phylum	9.9446e-05	0.000336043	0.0246667	0.0703908
Actinobacteria_MUCCYCI		0.0203402	Reaction abundance phylum	0.00234987	0.00159063	0.00155655	0.0025884
Actinobacteria_MUDPDGT		5.47112e-06	Reaction abundance phylum	0.00526259	0.00687793	0.00116101	0.00275207
Actinobacteria_MUDPMGT		5.47112e-06	Reaction abundance phylum	0.00526259	0.00687793	0.00116101	0.00275207
Bacteroidetes_N2OFO		0.0449914	Reaction abundance phylum	0.000154331	0.000370055	0.000143077	0.00108935
Bacteroidetes_N2Ormq		0.0418315	Reaction abundance phylum	7.50684e-05	0.00023369	0	0
Bacteroidetes_N2Ot		0.0449914	Reaction abundance phylum	0.000154331	0.000370055	0.000143077	0.00108935
Actinobacteria_N2t		0.00665591	Reaction abundance phylum	0.000748789	0.0012504	0.000128603	0.000499575
Bacteroidetes_NACUP		9.20626e-08	Reaction abundance phylum	0.00259343	0.00215171	0.000358949	0.000616583
Proteobacteria_NACabc		0.0249743	Reaction abundance phylum	0.000361052	0.000640506	0.0002023	0.00104887
Actinobacteria_NADN		0.0261869	Reaction abundance phylum	0.00271491	0.00433454	0.00154835	0.00462837
Firmicutes_NADN		0.0261869	Reaction abundance phylum	0.0492323	0.0604911	0.0327519	0.0657907
Firmicutes_NAt3		0.0169581	Reaction abundance phylum	0.00327501	0.00453445	0.0275056	0.0517834
Proteobacteria_NAt3		0.00456546	Reaction abundance phylum	0.0014207	0.00295898	0.0612299	0.145325
Proteobacteria_NCAMUP		0.00502927	Reaction abundance phylum	0.000739193	0.000992343	0.000297095	0.00162513
Firmicutes_NCAMt2r		0.00399019	Reaction abundance phylum	0.000953756	0.000822111	0.00049629	0.0011654
Actinobacteria_NCPTRCA		2.97864e-05	Reaction abundance phylum	0.00591547	0.00734955	0.00145874	0.0030892
Firmicutes_NCPTRCA		0.0307385	Reaction abundance phylum	0.162258	0.119034	0.0882984	0.103485
Actinobacteria_NIT_n1p4		0.00665591	Reaction abundance phylum	0.000748789	0.0012504	0.000128603	0.000499575
Bacteroidetes_NMNt7		9.20626e-08	Reaction abundance phylum	0.00187297	0.00127584	0.000289321	0.000603765
Proteobacteria_NO2rPmq		0.0180546	Reaction abundance phylum	0.00549629	0.0051847	0.0541292	0.110503
Firmicutes_NO3R2		0.00807444	Reaction abundance phylum	0.00497278	0.00686837	0.0320282	0.0545688
Proteobacteria_NO3rPmq		0.0212364	Reaction abundance phylum	0.004411	0.005051	0.0522866	0.112219
Proteobacteria_NO3t2		0.0330949	Reaction abundance phylum	0.00204828	0.00300525	0.0597809	0.148666
Proteobacteria_NODOx		0.00563339	Reaction abundance phylum	0.00283492	0.00357302	0.0636258	0.145717
Proteobacteria_NODOy		0.00563339	Reaction abundance phylum	0.00283492	0.00357302	0.0636258	0.145717
Firmicutes_NOr1mq		0.0103003	Reaction abundance phylum	0.00408952	0.00432859	0.0211669	0.0405874
Actinobacteria_NP2MSUCCS		5.47112e-06	Reaction abundance phylum	0.00526259	0.00687793	0.00116101	0.00275207
Bacteroidetes_NP2MSUCCS		9.20626e-08	Reaction abundance phylum	0.00187297	0.00127584	0.000289321	0.000603765
Firmicutes_NTRARx		0.018602	Reaction abundance phylum	0.00469628	0.00526573	0.0204158	0.0405847
Firmicutes_NTRARy		0.00734599	Reaction abundance phylum	0.00611505	0.00730605	0.0431643	0.0745444
Proteobacteria_NTRARy		0.0404631	Reaction abundance phylum	0.000322828	0.00109184	0.0252515	0.0720084
Proteobacteria_NTRIR2x		0.0428311	Reaction abundance phylum	0.000861295	0.00249849	0.0564546	0.147592
Proteobacteria_NTRIR2y		0.0428311	Reaction abundance phylum	0.000861295	0.00249849	0.0564546	0.147592
Proteobacteria_NTRIR5		0.01859	Reaction abundance phylum	0.00555069	0.00519056	0.0563593	0.120084
Actinobacteria_O16G1e		0.0410448	Reaction abundance phylum	0.00126598	0.00193624	0.00079649	0.00222189
Firmicutes_O16G1e		5.74268e-05	Reaction abundance phylum	0.0339331	0.0336888	0.00713995	0.0153473
Actinobacteria_OAADC		0.0415885	Reaction abundance phylum	0.00957974	0.00802902	0.00857852	0.0201798
Firmicutes_OBDHc		0.000903727	Reaction abundance phylum	0.00261688	0.00207642	0.00106499	0.00299499
Actinobacteria_OCOAT1r		0.0093137	Reaction abundance phylum	0.00211154	0.00129812	0.00123598	0.00215958
Firmicutes_OCTDPS		8.55649e-08	Reaction abundance phylum	0.0217389	0.0465077	0.00123969	0.00430007
Proteobacteria_OHEDH		0.0145672	Reaction abundance phylum	7.81644e-05	0.000233754	0.0314788	0.0766155
Firmicutes_OIVD1		0.00916051	Reaction abundance phylum	0.000382504	0.000495292	7.17146e-05	0.000246744
Proteobacteria_OPHHX		0.0300293	Reaction abundance phylum	0.000399134	0.00117616	0.0141824	0.036762
Firmicutes_ORNTA		0.0312655	Reaction abundance phylum	0.00414522	0.00533111	0.0249974	0.0508093
Actinobacteria_ORNabc		0.0152683	Reaction abundance phylum	0.00185885	0.00226519	0.00258339	0.00865785
Actinobacteria_ORNt2r		0.000161819	Reaction abundance phylum	0.00574468	0.00691513	0.00168337	0.00332257
Proteobacteria_OXAte		0.0106111	Reaction abundance phylum	4.40288e-05	0.000169237	0.0221085	0.0533553
Actinobacteria_OXOAEL		0.0145672	Reaction abundance phylum	0.00110345	0.0014089	0.000541067	0.00199612
Firmicutes_OXOAEL		0.00143118	Reaction abundance phylum	0.0440059	0.0462744	0.0143473	0.0280445
Actinobacteria_PAAI17P		0.0173624	Reaction abundance phylum	0.00867593	0.00786826	0.00714817	0.0198282
Proteobacteria_PACCOAL		0.0373271	Reaction abundance phylum	0.000194362	0.000535307	0.0420657	0.117212
Firmicutes_PACCOAL2r		0.00146806	Reaction abundance phylum	0.00237299	0.00174454	0.00112328	0.00306168
Firmicutes_PACCOALr		0.00135843	Reaction abundance phylum	0.00228063	0.00166393	0.0010779	0.00299784
Firmicutes_PACt2r		0.00125963	Reaction abundance phylum	0.00250539	0.00184917	0.00111692	0.00305343
Actinobacteria_PAI17P		0.0173624	Reaction abundance phylum	0.00867593	0.00786826	0.00714817	0.0198282
Actinobacteria_PAPA180		0.0169581	Reaction abundance phylum	0.00861876	0.00783602	0.0071168	0.0198186
Actinobacteria_PC17M		0.0344505	Reaction abundance phylum	0.00913538	0.00809609	0.00820124	0.0201309
Actinobacteria_PC6AR		0.0241678	Reaction abundance phylum	0.00686408	0.00718249	0.00690049	0.0199832
Firmicutes_PCRESOLt2r		0.00399019	Reaction abundance phylum	0.000602865	0.000620791	0.000158254	0.000396673
Actinobacteria_PGPP120		0.01859	Reaction abundance phylum	0.00838277	0.00724032	0.00490558	0.00747614
Proteobacteria_PGPP120		0.0275997	Reaction abundance phylum	0.00610759	0.00579285	0.0797391	0.169787
Actinobacteria_PGPP140		0.01859	Reaction abundance phylum	0.00838277	0.00724032	0.00490558	0.00747614
Proteobacteria_PGPP140		0.0275997	Reaction abundance phylum	0.00610759	0.00579285	0.0797391	0.169787
Actinobacteria_PGPP141		0.01859	Reaction abundance phylum	0.00838277	0.00724032	0.00490558	0.00747614
Proteobacteria_PGPP141		0.0275997	Reaction abundance phylum	0.00610759	0.00579285	0.0797391	0.169787
Actinobacteria_PGPP160		0.01859	Reaction abundance phylum	0.00838277	0.00724032	0.00490558	0.00747614
Proteobacteria_PGPP160		0.0275997	Reaction abundance phylum	0.00610759	0.00579285	0.0797391	0.169787
Actinobacteria_PGPP161		0.01859	Reaction abundance phylum	0.00838277	0.00724032	0.00490558	0.00747614
Proteobacteria_PGPP161		0.0275997	Reaction abundance phylum	0.00610759	0.00579285	0.0797391	0.169787
Actinobacteria_PGPP181		0.01859	Reaction abundance phylum	0.00838277	0.00724032	0.00490558	0.00747614
Proteobacteria_PGPP181		0.0275997	Reaction abundance phylum	0.00610759	0.00579285	0.0797391	0.169787
Actinobacteria_PGPPAI15		0.01859	Reaction abundance phylum	0.00838277	0.00724032	0.00490558	0.00747614
Proteobacteria_PGPPAI15		0.0275997	Reaction abundance phylum	0.00610759	0.00579285	0.0797391	0.169787
Actinobacteria_PGPPI14		0.01859	Reaction abundance phylum	0.00838277	0.00724032	0.00490558	0.00747614
Proteobacteria_PGPPI14		0.0275997	Reaction abundance phylum	0.00610759	0.00579285	0.0797391	0.169787
Actinobacteria_PGPPI15		0.01859	Reaction abundance phylum	0.00838277	0.00724032	0.00490558	0.00747614
Proteobacteria_PGPPI15		0.0275997	Reaction abundance phylum	0.00610759	0.00579285	0.0797391	0.169787
Actinobacteria_PGPPI16		0.01859	Reaction abundance phylum	0.00838277	0.00724032	0.00490558	0.00747614
Proteobacteria_PGPPI16		0.0275997	Reaction abundance phylum	0.00610759	0.00579285	0.0797391	0.169787
Proteobacteria_PHACOAO		0.01859	Reaction abundance phylum	9.8396e-05	0.000247396	0.025441	0.076326
Firmicutes_PHPB2		0.00808065	Reaction abundance phylum	0.00260109	0.00145129	0.00138972	0.00194126
Actinobacteria_PHPB2i		0.0370831	Reaction abundance phylum	0.0103017	0.00823787	0.00628161	0.00798815
Bacteroidetes_PHPB2i		0.0186228	Reaction abundance phylum	0.00884119	0.00584875	0.00520858	0.00824589
Firmicutes_PHPYRt2r		0.00246213	Reaction abundance phylum	0.00236713	0.00173604	0.00129086	0.00357407
Proteobacteria_PIMEtr		0.00154016	Reaction abundance phylum	0.0215004	0.0523304	0.0016484	0.00681333
Firmicutes_PIt6b		0.0126315	Reaction abundance phylum	0.0860869	0.0894943	0.171117	0.144212
Firmicutes_PLACD		0.00399019	Reaction abundance phylum	0.000602865	0.000620791	0.000158254	0.000396673
Firmicutes_PLACOR		0.00399019	Reaction abundance phylum	0.000602865	0.000620791	0.000158254	0.000396673
Firmicutes_PNTOabc		0.0077585	Reaction abundance phylum	0.0557218	0.0498416	0.0376172	0.100738
Proteobacteria_PNTOabc		0.00119345	Reaction abundance phylum	0.0219979	0.052518	0.00224123	0.00733094
Bacteroidetes_PNTOt4		0.0146716	Reaction abundance phylum	0.00859167	0.00560183	0.00500572	0.00805345
Firmicutes_POX		0.0495328	Reaction abundance phylum	0.0283196	0.0332541	0.0822261	0.0983348
Actinobacteria_PPAt2		0.0448272	Reaction abundance phylum	0.00520199	0.00479686	0.0037301	0.0064139
Actinobacteria_PPCOAC		0.0110478	Reaction abundance phylum	0.00217356	0.00138321	0.0012711	0.00219677
Firmicutes_PPCOAC		0.00409156	Reaction abundance phylum	0.00319734	0.00230715	0.00304288	0.0113125
Firmicutes_PPCOA_FDX_OX		0.00243869	Reaction abundance phylum	0.00264436	0.00181187	0.00112171	0.00178617
Actinobacteria_PPIACPT		0.0077585	Reaction abundance phylum	0.00321922	0.00211194	0.00182665	0.00290337
Firmicutes_PPIt2e		0.0126315	Reaction abundance phylum	0.0860869	0.0894943	0.171117	0.144212
Actinobacteria_PPM		0.0477926	Reaction abundance phylum	0.0114548	0.00946187	0.00947443	0.0204702
Firmicutes_PPPH		0.0232749	Reaction abundance phylum	0.00389594	0.0053398	0.026044	0.0514103
Firmicutes_PPS		0.0394266	Reaction abundance phylum	0.00934179	0.0101287	0.0348413	0.0546552
Firmicutes_PRDX		0.018602	Reaction abundance phylum	0.00523602	0.00703546	0.0243536	0.0439522
Firmicutes_PRO_DR		0.00399019	Reaction abundance phylum	0.000602865	0.000620791	0.000158254	0.000396673
Actinobacteria_PROt2r		0.00252752	Reaction abundance phylum	0.00699396	0.00708075	0.00358207	0.00669191
Proteobacteria_PROt4		0.0260974	Reaction abundance phylum	0.00345391	0.0046567	0.0745464	0.168128
Proteobacteria_PROte		0.00640971	Reaction abundance phylum	0.00122461	0.00285843	0.0417781	0.100861
Firmicutes_PTRCTA		0.000309512	Reaction abundance phylum	0.008534	0.00762272	0.00362428	0.00576517
Proteobacteria_PTRCTA		0.0106186	Reaction abundance phylum	9.89344e-05	0.000249086	0.0508073	0.139092
Actinobacteria_PTRCtex2		2.16086e-05	Reaction abundance phylum	0.00529818	0.00688112	0.00129341	0.00281017
Actinobacteria_PUDPDGT		5.47112e-06	Reaction abundance phylum	0.00526259	0.00687793	0.00116101	0.00275207
Actinobacteria_PUDPMGT		5.47112e-06	Reaction abundance phylum	0.00526259	0.00687793	0.00116101	0.00275207
Firmicutes_PULLe		3.31968e-05	Reaction abundance phylum	0.0735883	0.0697528	0.0162858	0.0367893
Proteobacteria_PULLe		0.0249743	Reaction abundance phylum	0.000361052	0.000640506	0.0002023	0.00104887
Actinobacteria_PYNP1r		0.0075096	Reaction abundance phylum	0.00792457	0.00718726	0.00685319	0.0200014
Bacteroidetes_PYNP1r		1.2265e-07	Reaction abundance phylum	0.00545613	0.00398866	0.00128264	0.00498396
Proteobacteria_PYNP1r		0.038173	Reaction abundance phylum	0.0010493	0.00149872	0.000758004	0.00299056
Actinobacteria_PYNP2r		0.0338353	Reaction abundance phylum	0.0101547	0.0081811	0.00879087	0.0202126
Proteobacteria_PYRt2r		0.0151804	Reaction abundance phylum	0.00520527	0.0118302	0.0015614	0.00445302
Firmicutes_R2HICR		0.00399019	Reaction abundance phylum	0.000602865	0.000620791	0.000158254	0.000396673
Proteobacteria_RADH		0.0262401	Reaction abundance phylum	3.41356e-05	0.000170678	0.0125513	0.0400517
Actinobacteria_RAFGH		0.024774	Reaction abundance phylum	0.0137746	0.0135702	0.0101277	0.0188051
Proteobacteria_RBK_Dr		0.0323277	Reaction abundance phylum	0.000595518	0.00107374	0.000313483	0.00136652
Actinobacteria_RBK_L1		0.0169581	Reaction abundance phylum	0.0145007	0.014159	0.00975684	0.0182752
Proteobacteria_RBLIi		0.0323277	Reaction abundance phylum	0.000595518	0.00107374	0.000313483	0.00136652
Actinobacteria_RBP4E		0.017518	Reaction abundance phylum	0.0142638	0.0142074	0.0105447	0.0206567
Proteobacteria_RBTDG		0.0186011	Reaction abundance phylum	0	0	0.0131765	0.043874
Bacteroidetes_RE0577C		0.0241678	Reaction abundance phylum	0.0162229	0.0255757	0.0105571	0.031329
Firmicutes_RE1944C		0.026586	Reaction abundance phylum	0.0685362	0.0619463	0.148788	0.128125
Actinobacteria_RE2124C		0.00818396	Reaction abundance phylum	0.0020738	0.00125505	0.00121971	0.00215376
Firmicutes_RE2124C		1.21844e-07	Reaction abundance phylum	0.0218791	0.0469256	0.00132353	0.00431005
Proteobacteria_RE2124C		0.00192732	Reaction abundance phylum	0.0216051	0.0523936	0.00173474	0.0068041
Bacteroidetes_RE3351C		0.0477926	Reaction abundance phylum	0.32287	0.221289	0.17987	0.15701
Bacteroidetes_RE3352C		0.0477926	Reaction abundance phylum	0.32287	0.221289	0.17987	0.15701
Actinobacteria_RHC		0.00715985	Reaction abundance phylum	0.00247172	0.00297569	0.00138992	0.00407472
Actinobacteria_RIBFLVt2r		0.0405491	Reaction abundance phylum	0.0172434	0.0155533	0.0127089	0.0215358
Actinobacteria_RMI		7.25834e-05	Reaction abundance phylum	0.00623027	0.00704659	0.00168987	0.00321609
Actinobacteria_RMK		0.00247235	Reaction abundance phylum	0.00863982	0.00780801	0.00367506	0.00515101
Actinobacteria_RMK2		0.00247235	Reaction abundance phylum	0.00863982	0.00780801	0.00367506	0.00515101
Actinobacteria_RMPA		0.00169655	Reaction abundance phylum	0.0076786	0.00745893	0.00318982	0.00543627
Firmicutes_RNDR1		0.0208155	Reaction abundance phylum	0.0628317	0.0342594	0.178946	0.182366
Firmicutes_RNDR2		0.0208155	Reaction abundance phylum	0.0627916	0.0342181	0.178921	0.182369
Firmicutes_RNDR3		0.0208155	Reaction abundance phylum	0.0627916	0.0342181	0.178921	0.182369
Firmicutes_RNDR4		0.0208155	Reaction abundance phylum	0.0627916	0.0342181	0.178963	0.182478
Bacteroidetes_S7P1K		0.000349911	Reaction abundance phylum	0.0972395	0.247884	0.00232669	0.0199015
Firmicutes_S7P1K		9.92538e-07	Reaction abundance phylum	0.0223421	0.0406119	0.000981133	0.00357829
Actinobacteria_SALCS2		5.47112e-06	Reaction abundance phylum	0.00526259	0.00687793	0.00116101	0.00275207
Bacteroidetes_SALCS2		9.20626e-08	Reaction abundance phylum	0.00187297	0.00127584	0.000289321	0.000603765
Actinobacteria_SARCOX		5.47112e-06	Reaction abundance phylum	0.0063208	0.0072211	0.00156049	0.00326349
Firmicutes_SDPTA		1.25435e-05	Reaction abundance phylum	0.0682756	0.0701208	0.0138832	0.0265676
Proteobacteria_SELRdmq		0.0357691	Reaction abundance phylum	8.11832e-05	0.000204988	0.0350147	0.091227
Proteobacteria_SELRmq		0.0357691	Reaction abundance phylum	8.11832e-05	0.000204988	0.0350147	0.091227
Proteobacteria_SERD_D		0.0291318	Reaction abundance phylum	0.000285084	0.000869097	0.0537542	0.140554
Proteobacteria_SGDS		0.0320242	Reaction abundance phylum	0.000342791	0.00097013	0.048765	0.132711
Proteobacteria_SGSAD		0.0353087	Reaction abundance phylum	0.000398165	0.00112941	0.0487857	0.132708
Firmicutes_SHCHCS3		0.0123373	Reaction abundance phylum	0.00355557	0.00453594	0.0293021	0.0580347
Proteobacteria_SHMGTyOX		0.0335195	Reaction abundance phylum	0.000649596	0.00213114	0.0256319	0.0696331
Firmicutes_SHSL1		0.0190796	Reaction abundance phylum	0.00275577	0.00165523	0.00189482	0.00324357
Proteobacteria_SOTA		0.0346487	Reaction abundance phylum	0.000396938	0.00114682	0.0488382	0.132919
Proteobacteria_SPMDtex2		0.0147296	Reaction abundance phylum	0.000108015	0.00027996	0.0298203	0.0822547
Firmicutes_SPODM		0.0072968	Reaction abundance phylum	0.0660029	0.0736039	0.152473	0.128731
Actinobacteria_SPTc		0.000266913	Reaction abundance phylum	0.00766632	0.00773179	0.00249827	0.00388543
Proteobacteria_SSALxr		0.0374571	Reaction abundance phylum	0.000791579	0.00226301	0.0497141	0.133265
Firmicutes_SSALyr		0.0386953	Reaction abundance phylum	0.00716219	0.0064988	0.0414982	0.100547
Actinobacteria_SSQEPXS		0.0247392	Reaction abundance phylum	0.00219307	0.00148612	0.00149273	0.0025147
Actinobacteria_STYSGH		0.024774	Reaction abundance phylum	0.0137746	0.0135702	0.0101277	0.0188051
Proteobacteria_SUCCt2_3		0.0132078	Reaction abundance phylum	0.00420506	0.00503302	0.0755296	0.167213
Firmicutes_SUCOAS1		0.0372682	Reaction abundance phylum	0.00496122	0.00521443	0.00348554	0.00688462
Firmicutes_SUCOAS1c		1.73354e-06	Reaction abundance phylum	0.00369154	0.00757351	0.000721396	0.002649
Actinobacteria_SUDPDGT		0.0145672	Reaction abundance phylum	0.00838636	0.00778208	0.00702249	0.0198185
Actinobacteria_SUDPMGT		0.0145672	Reaction abundance phylum	0.00838636	0.00778208	0.00702249	0.0198185
Proteobacteria_SULFACabc		0.0077585	Reaction abundance phylum	0.00316636	0.00383418	0.058911	0.135052
Firmicutes_SULFR		5.47112e-06	Reaction abundance phylum	0.0037405	0.00756061	0.000964288	0.00328311
Firmicutes_SULabc		1.81596e-05	Reaction abundance phylum	0.0336937	0.0489126	0.00898643	0.0156175
Actinobacteria_TAGURr		7.25834e-05	Reaction abundance phylum	0.00818854	0.00776756	0.00257776	0.0038561
Proteobacteria_TARCGLYLi		0.0204235	Reaction abundance phylum	0.000101576	0.000257624	0.039046	0.108971
Bacteroidetes_TARTD		0.000361831	Reaction abundance phylum	0.00948083	0.00478403	0.00488095	0.00780285
Proteobacteria_TARTD		0.0290486	Reaction abundance phylum	0.00414763	0.00399337	0.0546394	0.130243
Firmicutes_TARTRDH		0.00915568	Reaction abundance phylum	0.00707641	0.00756553	0.0316693	0.0587365
Firmicutes_TARTRDH2		0.00915568	Reaction abundance phylum	0.00707641	0.00756553	0.0316693	0.0587365
Proteobacteria_TAUDO		0.0312655	Reaction abundance phylum	0.000320248	0.000860318	0.0535465	0.140435
Proteobacteria_TAURabc		0.0257726	Reaction abundance phylum	0.00699428	0.00571865	0.0801235	0.167016
Actinobacteria_TCDCHOLBHSe		0.00583283	Reaction abundance phylum	0.0114065	0.012295	0.00783429	0.0172014
Firmicutes_TCDCHOLBHSe		0.0270659	Reaction abundance phylum	0.19599	0.136374	0.115543	0.141358
Actinobacteria_TCHOLBHSe		0.00583283	Reaction abundance phylum	0.0114065	0.012295	0.00783429	0.0172014
Firmicutes_TCHOLBHSe		0.0270659	Reaction abundance phylum	0.19599	0.136374	0.115543	0.141358
Proteobacteria_TDPADGAT		0.0276879	Reaction abundance phylum	0.000204362	0.000600947	0.0561749	0.147891
Proteobacteria_TECA1S140		0.0215639	Reaction abundance phylum	0.0073977	0.0113078	0.00442068	0.0134906
Proteobacteria_TECA1S160		0.0215639	Reaction abundance phylum	0.0073977	0.0113078	0.00442068	0.0134906
Actinobacteria_TECA1S180		0.0145672	Reaction abundance phylum	0.00854205	0.00780129	0.00709104	0.0198329
Proteobacteria_TECA1S180		0.0367561	Reaction abundance phylum	0.00815607	0.0117834	0.00498066	0.0134686
Proteobacteria_TECA1SAI15		0.0215639	Reaction abundance phylum	0.0073977	0.0113078	0.00442068	0.0134906
Actinobacteria_TECA1SAI17		0.0145672	Reaction abundance phylum	0.00854205	0.00780129	0.00709104	0.0198329
Proteobacteria_TECA1SAI17		0.0367561	Reaction abundance phylum	0.00815607	0.0117834	0.00498066	0.0134686
Proteobacteria_TECA1SI14		0.0215639	Reaction abundance phylum	0.0073977	0.0113078	0.00442068	0.0134906
Proteobacteria_TECA1SI15		0.0215639	Reaction abundance phylum	0.0073977	0.0113078	0.00442068	0.0134906
Proteobacteria_TECA1SI16		0.0215639	Reaction abundance phylum	0.0073977	0.0113078	0.00442068	0.0134906
Actinobacteria_TECA1SI17		0.0145672	Reaction abundance phylum	0.00854205	0.00780129	0.00709104	0.0198329
Proteobacteria_TECA1SI17		0.0367561	Reaction abundance phylum	0.00815607	0.0117834	0.00498066	0.0134686
Actinobacteria_TECA3S180		0.0196584	Reaction abundance phylum	0.00922799	0.00787889	0.00756254	0.0198851
Actinobacteria_TECA3SAI17		0.0196584	Reaction abundance phylum	0.00922799	0.00787889	0.00756254	0.0198851
Actinobacteria_TECA3SI17		0.0196584	Reaction abundance phylum	0.00922799	0.00787889	0.00756254	0.0198851
Bacteroidetes_TECA4S		3.19775e-07	Reaction abundance phylum	0.00281968	0.00280482	0.000894573	0.00488585
Bacteroidetes_TECAAE		1.32852e-07	Reaction abundance phylum	0.00545613	0.00398866	0.00129255	0.00498263
Bacteroidetes_TECAGE		1.32852e-07	Reaction abundance phylum	0.00545613	0.00398866	0.00129255	0.00498263
Bacteroidetes_TECAUE		1.32852e-07	Reaction abundance phylum	0.00545613	0.00398866	0.00129255	0.00498263
Proteobacteria_TFMO2		0.038173	Reaction abundance phylum	0.000474575	0.00127228	0.0484548	0.131075
Firmicutes_TGBPA		0.0326401	Reaction abundance phylum	0.0617785	0.0464243	0.149016	0.137106
Proteobacteria_THFte		0.0249743	Reaction abundance phylum	0.000361052	0.000640506	0.0002023	0.00104887
Actinobacteria_THMDt2r		0.0373271	Reaction abundance phylum	0.00291047	0.00463996	0.00177439	0.00535732
Firmicutes_THMP		0.0106186	Reaction abundance phylum	0.00380243	0.00330597	0.00309063	0.0100362
Bacteroidetes_THMPPC		0.001941	Reaction abundance phylum	0.0986684	0.247402	0.00425006	0.0207963
Firmicutes_THMPPC		0.0498434	Reaction abundance phylum	0.00332236	0.00403981	0.0180408	0.0417132
Actinobacteria_THMt3		0.000859467	Reaction abundance phylum	0.0138332	0.0125032	0.00714657	0.0157686
Bacteroidetes_THMt3		0.0480996	Reaction abundance phylum	0.0328797	0.032739	0.0248156	0.0623748
Firmicutes_THRAr		0.0140663	Reaction abundance phylum	0.00970402	0.00976134	0.00474826	0.00677131
Actinobacteria_THRPD		0.0270659	Reaction abundance phylum	0.0089724	0.0077859	0.00810267	0.0201382
Proteobacteria_THSr1dmq		0.0142105	Reaction abundance phylum	0.00260856	0.00335824	0.0230588	0.0385931
Proteobacteria_THSr1mq		0.011234	Reaction abundance phylum	0.00266237	0.00335412	0.0236064	0.0384551
Proteobacteria_TMAOR1		0.00143118	Reaction abundance phylum	0.0026459	0.00347652	0.062502	0.140439
Proteobacteria_TMAOR1e		0.0284782	Reaction abundance phylum	0.00143915	0.00236482	0.0368234	0.0910694
Proteobacteria_TMAOR2		0.00143118	Reaction abundance phylum	0.0026459	0.00347652	0.062502	0.140439
Proteobacteria_TMAOR2e		0.00631344	Reaction abundance phylum	0.00250303	0.00339277	0.0399868	0.087598
Proteobacteria_TMAORdmq		0.0218937	Reaction abundance phylum	5.59452e-05	0.000140096	0.00707129	0.0228538
Actinobacteria_TMDPK		0.0330268	Reaction abundance phylum	0.0174009	0.0158241	0.0125482	0.0215679
Proteobacteria_TMDPP		0.0457817	Reaction abundance phylum	0.000793887	0.00229244	0.0564343	0.147812
Bacteroidetes_TMDSf		0.000349911	Reaction abundance phylum	0.0972395	0.247884	0.00232669	0.0199015
Firmicutes_TMDSf		9.92538e-07	Reaction abundance phylum	0.022439	0.0406652	0.000982856	0.00360807
Firmicutes_TRDOXOX		0.00511211	Reaction abundance phylum	0.0593749	0.0463072	0.169055	0.158415
Actinobacteria_TRE6PH		0.0341403	Reaction abundance phylum	0.00342042	0.00235112	0.00329698	0.00726192
Actinobacteria_TRIOK		0.016722	Reaction abundance phylum	0.00497632	0.00430931	0.00291488	0.00506827
Firmicutes_TRPDA_H		0.00399019	Reaction abundance phylum	0.000602865	0.000620791	0.000158254	0.000396673
Actinobacteria_TRSARry		0.0273201	Reaction abundance phylum	0.00325659	0.0026797	0.00223696	0.00407668
Bacteroidetes_TSULST		0.00842306	Reaction abundance phylum	0.00276206	0.00296193	0.00091148	0.00171363
Actinobacteria_TSULabc		0.0311003	Reaction abundance phylum	0.0100097	0.0112516	0.00765541	0.0150723
Firmicutes_TSULabc		5.47112e-06	Reaction abundance phylum	0.142485	0.122135	0.0310182	0.0441738
Proteobacteria_TSULabc		0.0123373	Reaction abundance phylum	0.00219539	0.00363508	0.0618889	0.145927
Firmicutes_TSULt2		1.73354e-06	Reaction abundance phylum	0.00369154	0.00757351	0.000721396	0.002649
Actinobacteria_TYMt2r		0.0102202	Reaction abundance phylum	0.00404391	0.0034813	0.0024227	0.00424058
Firmicutes_TYMt2r		0.0428311	Reaction abundance phylum	0.0239183	0.0475704	0.0191424	0.0474459
Actinobacteria_TYRL		0.0111987	Reaction abundance phylum	0.002185	0.00136846	0.00127464	0.00216857
Proteobacteria_TYROXDAc		0.0365956	Reaction abundance phylum	0.000139996	0.000379537	0.0333897	0.0816142
Actinobacteria_UACMAMAT		0.0307205	Reaction abundance phylum	0.00900591	0.00815425	0.00768286	0.0198939
Firmicutes_UAG2EMA		0.00910134	Reaction abundance phylum	0.14775	0.0917039	0.272243	0.17088
Actinobacteria_UP4GH		0.00243869	Reaction abundance phylum	0.0102943	0.0087158	0.00486935	0.00703823
Firmicutes_UP4GH		0.00916051	Reaction abundance phylum	0.187945	0.112479	0.0985283	0.0991943
Proteobacteria_UP4GH		0.0301133	Reaction abundance phylum	0.00746963	0.0126066	0.0140319	0.0470187
Firmicutes_UPPDC2b		0.0211835	Reaction abundance phylum	0.00418005	0.0061558	0.0268052	0.0513671
Proteobacteria_UPPDC2b		0.0255931	Reaction abundance phylum	0.00506155	0.00559697	0.0801294	0.175428
Proteobacteria_UPPN		0.0260974	Reaction abundance phylum	0.0025245	0.00342354	0.0292547	0.0692316
Firmicutes_URAt2		0.00407974	Reaction abundance phylum	0.148761	0.0775333	0.286118	0.177533
Firmicutes_URAt2r		9.10324e-05	Reaction abundance phylum	0.163186	0.121597	0.0474511	0.0614697
Actinobacteria_URDGLYAH		0.00478756	Reaction abundance phylum	0.000809104	0.00112905	0.000401842	0.00162295
Proteobacteria_URDGLYCD		0.0477926	Reaction abundance phylum	9.02496e-05	0.00021052	0.0265724	0.0799539
Proteobacteria_URDGLYCR		0.0477926	Reaction abundance phylum	9.02496e-05	0.00021052	0.0265724	0.0799539
Actinobacteria_URIK10		0.00262873	Reaction abundance phylum	0.00630607	0.00699573	0.00316049	0.00625028
Actinobacteria_URIK11		0.00262873	Reaction abundance phylum	0.00630607	0.00699573	0.00316049	0.00625028
Actinobacteria_URIK12		0.00262873	Reaction abundance phylum	0.00630607	0.00699573	0.00316049	0.00625028
Actinobacteria_URIK13		0.00262873	Reaction abundance phylum	0.00630607	0.00699573	0.00316049	0.00625028
Actinobacteria_URIK14		0.00262873	Reaction abundance phylum	0.00630607	0.00699573	0.00316049	0.00625028
Actinobacteria_URIK2		0.0260974	Reaction abundance phylum	0.0136795	0.0120141	0.00935709	0.0160365
Actinobacteria_URIK3		0.0260974	Reaction abundance phylum	0.0136795	0.0120141	0.00935709	0.0160365
Actinobacteria_URIK4		0.00262873	Reaction abundance phylum	0.00630607	0.00699573	0.00316049	0.00625028
Actinobacteria_URIK5		0.00262873	Reaction abundance phylum	0.00630607	0.00699573	0.00316049	0.00625028
Actinobacteria_URIK6		0.00262873	Reaction abundance phylum	0.00630607	0.00699573	0.00316049	0.00625028
Actinobacteria_URIK7		0.00262873	Reaction abundance phylum	0.00630607	0.00699573	0.00316049	0.00625028
Actinobacteria_URIK8		0.00262873	Reaction abundance phylum	0.00630607	0.00699573	0.00316049	0.00625028
Actinobacteria_URIK9		0.0257726	Reaction abundance phylum	0.0136919	0.0120143	0.00935709	0.0160365
Firmicutes_URIt2r		0.0449381	Reaction abundance phylum	0.102441	0.0893502	0.180027	0.119744
Firmicutes_URIt4		0.000266913	Reaction abundance phylum	0.000805216	0.00198723	0.000158572	0.000821158
Firmicutes_VAL_ST		0.00399019	Reaction abundance phylum	0.000602865	0.000620791	0.000158254	0.000396673
Bacteroidetes_VALabc		0.0158211	Reaction abundance phylum	0.00715192	0.00418871	0.00485846	0.00789426
Firmicutes_XPPTr		0.0123373	Reaction abundance phylum	0.218139	0.145488	0.109722	0.115775
Firmicutes_XTSNH		0.0190346	Reaction abundance phylum	0.0713407	0.0455308	0.17256	0.164715
Proteobacteria_XTSNt2r		0.0275997	Reaction abundance phylum	6.04132e-05	0.000183982	0.0301012	0.0728375
Actinobacteria_XYLAN_DEGe		0.016722	Reaction abundance phylum	0.000968528	0.00136826	0.000519943	0.00175105
Firmicutes_XYLAN_DEGe		3.19775e-07	Reaction abundance phylum	0.0336888	0.0335287	0.00407846	0.0127477
Firmicutes_XYLUGLC_DEGe		7.38463e-08	Reaction abundance phylum	0.0133719	0.0194127	0.00225838	0.010051
Actinobacteria_XYLt		0.0152683	Reaction abundance phylum	0.0107148	0.00889709	0.00762941	0.0140391
Firmicutes_r0010		0.0398223	Reaction abundance phylum	0.0204433	0.064758	0.0346481	0.0571078
Firmicutes_r0163c		0.0498434	Reaction abundance phylum	0.00393254	0.00541942	0.0192643	0.0418537
Proteobacteria_r0220		0.0307205	Reaction abundance phylum	0.00133218	0.00344365	0.0580507	0.147405
Actinobacteria_r0236		0.00487851	Reaction abundance phylum	0.00256768	0.00178054	0.00127246	0.00217229
Proteobacteria_r0318i		0.0307205	Reaction abundance phylum	0.00133218	0.00344365	0.0580507	0.147405
Actinobacteria_r0330		0.00487851	Reaction abundance phylum	0.00256768	0.00178054	0.00127246	0.00217229
Firmicutes_r0398		0.0331984	Reaction abundance phylum	0.00528204	0.00736733	0.0390184	0.0652833
Firmicutes_r0527		0.0190796	Reaction abundance phylum	0.0119271	0.0149667	0.00723891	0.0115732
Proteobacteria_r0545		0.0145672	Reaction abundance phylum	7.81644e-05	0.000233754	0.0333745	0.0816795
Firmicutes_r0556ci		0.0498434	Reaction abundance phylum	0.00393254	0.00541942	0.0192643	0.0418537
Actinobacteria_r0570		0.0351364	Reaction abundance phylum	0.0102199	0.00825179	0.0087885	0.0201902
Firmicutes_r1088		0.0106111	Reaction abundance phylum	0.0130123	0.00920929	0.0382404	0.0524442
Actinobacteria_r1162		0.0178416	Reaction abundance phylum	0.00877263	0.0104827	0.00666403	0.0142123
Bacteroidetes_r1162		8.55649e-08	Reaction abundance phylum	0.00255859	0.0021446	0.000347444	0.000594291
Firmicutes_r1162		2.13762e-06	Reaction abundance phylum	0.108377	0.10371	0.0207565	0.0363182
Proteobacteria_r1162		0.0110962	Reaction abundance phylum	0.00173483	0.00297699	0.0409933	0.0945606
Anaerostipes_12DGR180ti		0.00262332	Reaction abundance genus	0.00150823	0.00138417	0.00128997	0.00334171
Bacillus_12DGR180ti		0.0245969	Reaction abundance genus	0.00279016	0.00344595	0.0164662	0.0394276
Bifidobacterium_12DGR180ti		0.00916606	Reaction abundance genus	0.00118504	0.00284403	0.00027309	0.00110765
Blautia_12DGR180ti		0.00427246	Reaction abundance genus	0.00836216	0.00792744	0.00648892	0.0149214
Butyricimonas_12DGR180ti		0.0450507	Reaction abundance genus	0.00197307	0.00288175	0.000533558	0.00120845
Clostridioides_12DGR180ti		0.000746333	Reaction abundance genus	0.000507324	0.000591309	0.00011599	0.000437676
Coprobacillus_12DGR180ti		2.25073e-05	Reaction abundance genus	0.00209726	0.00127785	0.000737241	0.00120629
Dietzia_12DGR180ti		0.002019	Reaction abundance genus	0.0020738	0.00125505	0.00121971	0.00215376
Erysipelatoclostridium_12DGR180ti		0.0320758	Reaction abundance genus	0.000535074	0.000938584	0.000134566	0.000444365
Eubacterium_12DGR180ti		6.41208e-06	Reaction abundance genus	0.0231483	0.0291291	0.00500206	0.0112453
Faecalitalea_12DGR180ti		0.0042144	Reaction abundance genus	0.00102351	0.000670064	0.000641111	0.00119273
Kytococcus_12DGR180ti		2.16458e-05	Reaction abundance genus	0.000469636	0.000950646	2.76008e-05	0.000140278
Ochrobactrum_12DGR180ti		0.0247951	Reaction abundance genus	0.0185174	0.0636341	0.000225468	0.00111076
Rhodococcus_12DGR180ti		2.22364e-06	Reaction abundance genus	0.00526259	0.00687793	0.00116101	0.00275207
Ruminiclostridium_12DGR180ti		0.0162121	Reaction abundance genus	7.26524e-05	0.000228383	0	0
Ruminococcus_12DGR180ti		6.27617e-08	Reaction abundance genus	0.0162133	0.0204539	0.00268712	0.0106663
Klebsiella_12PPDSDH		0.0324258	Reaction abundance genus	0	0	0.00760499	0.0255291
Roseburia_12PPDSDH		1.39589e-05	Reaction abundance genus	0.0176203	0.0296015	0.00414777	0.0177692
Agrobacterium_12PPDt		0.0398321	Reaction abundance genus	0.00725782	0.0180827	0.00969508	0.0648944
Bartonella_12PPDt		0.00785986	Reaction abundance genus	0.000361052	0.000640506	0.0002023	0.00104887
Butyrivibrio_12PPDt		0.0209547	Reaction abundance genus	6.64564e-05	0.000159197	1.11325e-05	7.65899e-05
Klebsiella_12PPDt		0.0421034	Reaction abundance genus	1.69764e-05	8.4882e-05	0.00838601	0.0272142
Prevotella_12PPDt		0.0001168	Reaction abundance genus	0.0972456	0.247882	0.00234109	0.0199003
Roseburia_12PPDt		1.39589e-05	Reaction abundance genus	0.0176203	0.0296015	0.00414777	0.0177692
Streptococcus_12PPDt		0.00407173	Reaction abundance genus	0.00421809	0.00383681	0.0019518	0.00379758
Anaerostipes_12aHSDHe		0.00262332	Reaction abundance genus	0.00150823	0.00138417	0.00128997	0.00334171
Bacteroides_12aHSDHe		4.91637e-08	Reaction abundance genus	0.00255859	0.0021446	0.000345277	0.000594757
Clostridium_12aHSDHe		0.0305543	Reaction abundance genus	0.00557031	0.00441139	0.00466883	0.00736297
Comamonas_12aHSDHe		0.00233258	Reaction abundance genus	0.000596726	0.000776443	0.000284897	0.0016235
Coprococcus_12aHSDHe		2.69227e-05	Reaction abundance genus	0.00741869	0.0126368	0.00191934	0.00318356
Dietzia_12aHSDHe		0.002019	Reaction abundance genus	0.0020738	0.00125505	0.00121971	0.00215376
Erysipelatoclostridium_12aHSDHe		2.4188e-06	Reaction abundance genus	0.00426345	0.0141456	0.000554949	0.00197444
Eubacterium_12aHSDHe		7.28088e-07	Reaction abundance genus	0.00452362	0.0047488	0.000901108	0.00198679
Lachnospira_12aHSDHe		0.00348436	Reaction abundance genus	0.00176607	0.00214399	0.00137878	0.00311566
Ruminiclostridium_12aHSDHe		0.00969788	Reaction abundance genus	0.00484103	0.00626274	0.00187391	0.00319385
Ruminococcus_12aHSDHe		2.94436e-07	Reaction abundance genus	0.0223018	0.0405663	0.000955331	0.00353371
Clostridioides_13PPDHr		0.00233258	Reaction abundance genus	0.000382504	0.000495292	7.17146e-05	0.000246744
Klebsiella_13PPDHr		0.0324258	Reaction abundance genus	0	0	0.00760499	0.0255291
Clostridioides_13PPDt		0.00233258	Reaction abundance genus	0.000382504	0.000495292	7.17146e-05	0.000246744
Klebsiella_13PPDt		0.0324258	Reaction abundance genus	0	0	0.00760499	0.0255291
Escherichia_15DAPt		0.0398321	Reaction abundance genus	6.47988e-05	0.000193703	0.0210511	0.0671262
Klebsiella_15DAPt		0.0398321	Reaction abundance genus	0	0	0.00351378	0.0108294
Ruminococcus_15DAPt		0.00431208	Reaction abundance genus	0.00107153	0.00257925	0.000178209	0.000632783
Alistipes_1P4H2CBXLAH		0.0421034	Reaction abundance genus	0.0122288	0.0140506	0.00675451	0.0101328
Bacillus_1P4H2CBXLAH		0.0245969	Reaction abundance genus	0.00281844	0.00357026	0.0164662	0.0394276
Bifidobacterium_1P4H2CBXLAH		0.00102993	Reaction abundance genus	0.000984932	0.00141649	0.000487224	0.00175275
Blautia_1P4H2CBXLAH		0.00427246	Reaction abundance genus	0.00841262	0.00794704	0.00651525	0.0149183
Butyricimonas_1P4H2CBXLAH		0.0450507	Reaction abundance genus	0.00197307	0.00288175	0.000533558	0.00120845
Coprobacillus_1P4H2CBXLAH		2.25073e-05	Reaction abundance genus	0.00209726	0.00127785	0.000737241	0.00120629
Desulfovibrio_1P4H2CBXLAH		0.000277051	Reaction abundance genus	0.0215004	0.0523304	0.0016484	0.00681333
Dietzia_1P4H2CBXLAH		0.002019	Reaction abundance genus	0.0020738	0.00125505	0.00121971	0.00215376
Escherichia_1P4H2CBXLAH		0.0473865	Reaction abundance genus	0	0	0.00242242	0.0133438
Kytococcus_1P4H2CBXLAH		2.16458e-05	Reaction abundance genus	0.000469636	0.000950646	2.76008e-05	0.000140278
Ochrobactrum_1P4H2CBXLAH		0.0247951	Reaction abundance genus	0.0185174	0.0636341	0.000225468	0.00111076
Porphyromonas_1P4H2CBXLAH		0.00491797	Reaction abundance genus	0.00050023	0.000923348	6.11737e-05	0.000295292
Ruminococcus_1P4H2CBXLAH		7.57797e-07	Reaction abundance genus	0.00293514	0.00306124	0.000456281	0.00118643
Agrobacterium_23DHMPO		0.0398321	Reaction abundance genus	0.00725782	0.0180827	0.00969508	0.0648944
Anaerostipes_23DHMPO		0.00393737	Reaction abundance genus	0.00153193	0.00136999	0.00133415	0.00333838
Bartonella_23DHMPO		0.00785986	Reaction abundance genus	0.000361052	0.000640506	0.0002023	0.00104887
Blastococcus_23DHMPO		0.0245969	Reaction abundance genus	0.000783347	0.000586056	0.00127329	0.00502359
Blautia_23DHMPO		0.0301351	Reaction abundance genus	0.0248439	0.017018	0.0212021	0.0369729
Butyricimonas_23DHMPO		4.91637e-08	Reaction abundance genus	0.00187297	0.00127584	0.000289321	0.000603765
Butyrivibrio_23DHMPO		0.0209547	Reaction abundance genus	6.64564e-05	0.000159197	1.11325e-05	7.65899e-05
Clostridioides_23DHMPO		0.000759667	Reaction abundance genus	0.000727688	0.000782725	0.000202529	0.000547628
Clostridium_23DHMPO		0.0322647	Reaction abundance genus	0.00734204	0.00602915	0.00582082	0.00881331
Comamonas_23DHMPO		0.00233258	Reaction abundance genus	0.000596726	0.000776443	0.000284897	0.0016235
Coprobacillus_23DHMPO		0.000152556	Reaction abundance genus	0.00213696	0.00128846	0.000906541	0.00145451
Coprococcus_23DHMPO		2.69227e-05	Reaction abundance genus	0.00741869	0.0126368	0.00193009	0.00319138
Dietzia_23DHMPO		0.002019	Reaction abundance genus	0.0020738	0.00125505	0.00121971	0.00215376
Dorea_23DHMPO		0.0136492	Reaction abundance genus	0.00496122	0.00521443	0.00348554	0.00688462
Erysipelatoclostridium_23DHMPO		6.37249e-06	Reaction abundance genus	0.00479852	0.0140653	0.000689515	0.00203659
Escherichia_23DHMPO		0.0162121	Reaction abundance genus	6.47988e-05	0.000193703	0.0281995	0.0923648
Eubacterium_23DHMPO		2.22539e-06	Reaction abundance genus	0.0303303	0.0302063	0.0062111	0.0120705
Faecalitalea_23DHMPO		0.0042144	Reaction abundance genus	0.00102351	0.000670064	0.000641111	0.00119273
Klebsiella_23DHMPO		0.0421034	Reaction abundance genus	1.69764e-05	8.4882e-05	0.00838601	0.0272142
Kytococcus_23DHMPO		2.16458e-05	Reaction abundance genus	0.000469636	0.000950646	2.76008e-05	0.000140278
Lachnospira_23DHMPO		0.00348436	Reaction abundance genus	0.00176607	0.00214399	0.00137878	0.00311566
Lysinibacillus_23DHMPO		0.000108802	Reaction abundance genus	0.00077285	0.000532878	0.000312763	0.000658052
Megamonas_23DHMPO		0.0268082	Reaction abundance genus	0.00542586	0.0249354	7.19698e-05	0.000379911
Ochrobactrum_23DHMPO		0.0247951	Reaction abundance genus	0.0185174	0.0636341	0.000225468	0.00111076
Paeniclostridium_23DHMPO		0.000269176	Reaction abundance genus	0.00243869	0.00125337	0.00330248	0.0135216
Parabacteroides_23DHMPO		0.0245969	Reaction abundance genus	0.0253152	0.0229224	0.0167331	0.0295709
Porphyromonas_23DHMPO		0.0245969	Reaction abundance genus	0.000369906	0.000786222	3.21058e-05	0.000185777
Prevotella_23DHMPO		9.5026e-05	Reaction abundance genus	0.0980356	0.248875	0.0025028	0.0199522
Rhodococcus_23DHMPO		6.37249e-06	Reaction abundance genus	0.00533257	0.00715927	0.0014069	0.00301802
Roseburia_23DHMPO		2.59193e-06	Reaction abundance genus	0.0323381	0.0395359	0.00560322	0.0189547
Ruminococcus_23DHMPO		0.0103511	Reaction abundance genus	0.0507483	0.0490696	0.0383243	0.086271
Stenotrophomonas_23DHMPO		0.0245969	Reaction abundance genus	0.000311392	0.000638197	4.28866e-05	0.000190214
Butyricimonas_23PDE2		0.0450507	Reaction abundance genus	0.00197307	0.00288175	0.000533558	0.00120845
Clostridioides_23PDE2		0.00087683	Reaction abundance genus	0.000602865	0.000620791	0.000158254	0.000396673
Escherichia_23PDE2		0.0162121	Reaction abundance genus	6.47988e-05	0.000193703	0.0281995	0.0923648
Klebsiella_23PDE2		0.0421034	Reaction abundance genus	1.69764e-05	8.4882e-05	0.00838601	0.0272142
Lysinibacillus_23PDE2		0.000108802	Reaction abundance genus	0.00077285	0.000532878	0.000312763	0.000658052
Ochrobactrum_23PDE2		0.0247951	Reaction abundance genus	0.0185174	0.0636341	0.000225468	0.00111076
Parasutterella_23PDE2		0.0225894	Reaction abundance genus	0.000142467	0.000412164	1.21988e-05	0.000111136
Porphyromonas_23PDE2		0.00491797	Reaction abundance genus	0.00050023	0.000923348	6.11737e-05	0.000295292
Prevotella_23PDE2		0.00128202	Reaction abundance genus	0.099667	0.250831	0.00294076	0.0204604
Rhodococcus_23PDE2		2.22364e-06	Reaction abundance genus	0.00526259	0.00687793	0.00116101	0.00275207
Roseburia_23PDE2		1.68427e-07	Reaction abundance genus	0.0147181	0.0213818	0.00145543	0.00429625
Butyricimonas_23PDE4		0.0450507	Reaction abundance genus	0.00197307	0.00288175	0.000533558	0.00120845
Clostridioides_23PDE4		0.00087683	Reaction abundance genus	0.000602865	0.000620791	0.000158254	0.000396673
Escherichia_23PDE4		0.0162121	Reaction abundance genus	6.47988e-05	0.000193703	0.0281995	0.0923648
Klebsiella_23PDE4		0.0421034	Reaction abundance genus	1.69764e-05	8.4882e-05	0.00838601	0.0272142
Lysinibacillus_23PDE4		0.000108802	Reaction abundance genus	0.00077285	0.000532878	0.000312763	0.000658052
Ochrobactrum_23PDE4		0.0247951	Reaction abundance genus	0.0185174	0.0636341	0.000225468	0.00111076
Parasutterella_23PDE4		0.0225894	Reaction abundance genus	0.000142467	0.000412164	1.21988e-05	0.000111136
Porphyromonas_23PDE4		0.00491797	Reaction abundance genus	0.00050023	0.000923348	6.11737e-05	0.000295292
Prevotella_23PDE4		0.00128202	Reaction abundance genus	0.099667	0.250831	0.00294076	0.0204604
Rhodococcus_23PDE4		2.22364e-06	Reaction abundance genus	0.00526259	0.00687793	0.00116101	0.00275207
Roseburia_23PDE4		1.68427e-07	Reaction abundance genus	0.0147181	0.0213818	0.00145543	0.00429625
Butyricimonas_23PDE7		0.0450507	Reaction abundance genus	0.00197307	0.00288175	0.000533558	0.00120845
Clostridioides_23PDE7		0.00087683	Reaction abundance genus	0.000602865	0.000620791	0.000158254	0.000396673
Escherichia_23PDE7		0.0162121	Reaction abundance genus	6.47988e-05	0.000193703	0.0281995	0.0923648
Klebsiella_23PDE7		0.0421034	Reaction abundance genus	1.69764e-05	8.4882e-05	0.00838601	0.0272142
Lysinibacillus_23PDE7		0.000108802	Reaction abundance genus	0.00077285	0.000532878	0.000312763	0.000658052
Ochrobactrum_23PDE7		0.0247951	Reaction abundance genus	0.0185174	0.0636341	0.000225468	0.00111076
Parasutterella_23PDE7		0.0225894	Reaction abundance genus	0.000142467	0.000412164	1.21988e-05	0.000111136
Porphyromonas_23PDE7		0.00491797	Reaction abundance genus	0.00050023	0.000923348	6.11737e-05	0.000295292
Prevotella_23PDE7		0.00128202	Reaction abundance genus	0.099667	0.250831	0.00294076	0.0204604
Rhodococcus_23PDE7		2.22364e-06	Reaction abundance genus	0.00526259	0.00687793	0.00116101	0.00275207
Roseburia_23PDE7		1.68427e-07	Reaction abundance genus	0.0147181	0.0213818	0.00145543	0.00429625
Butyricimonas_23PDE9		0.0450507	Reaction abundance genus	0.00197307	0.00288175	0.000533558	0.00120845
Clostridioides_23PDE9		0.00087683	Reaction abundance genus	0.000602865	0.000620791	0.000158254	0.000396673
Escherichia_23PDE9		0.0162121	Reaction abundance genus	6.47988e-05	0.000193703	0.0281995	0.0923648
Klebsiella_23PDE9		0.0421034	Reaction abundance genus	1.69764e-05	8.4882e-05	0.00838601	0.0272142
Lysinibacillus_23PDE9		0.000108802	Reaction abundance genus	0.00077285	0.000532878	0.000312763	0.000658052
Ochrobactrum_23PDE9		0.0247951	Reaction abundance genus	0.0185174	0.0636341	0.000225468	0.00111076
Parasutterella_23PDE9		0.0225894	Reaction abundance genus	0.000142467	0.000412164	1.21988e-05	0.000111136
Porphyromonas_23PDE9		0.00491797	Reaction abundance genus	0.00050023	0.000923348	6.11737e-05	0.000295292
Prevotella_23PDE9		0.00128202	Reaction abundance genus	0.099667	0.250831	0.00294076	0.0204604
Rhodococcus_23PDE9		2.22364e-06	Reaction abundance genus	0.00526259	0.00687793	0.00116101	0.00275207
Roseburia_23PDE9		1.68427e-07	Reaction abundance genus	0.0147181	0.0213818	0.00145543	0.00429625
Klebsiella_25K5O2AI		0.0421034	Reaction abundance genus	1.69764e-05	8.4882e-05	0.00838601	0.0272142
Agrobacterium_26DAPLLAT		0.0398321	Reaction abundance genus	0.00725782	0.0180827	0.00969508	0.0648944
Alistipes_26DAPLLAT		0.0421034	Reaction abundance genus	0.0122288	0.0140506	0.00675451	0.0101328
Anaerostipes_26DAPLLAT		0.0427369	Reaction abundance genus	0.00415917	0.00263938	0.00314637	0.00409359
Blastococcus_26DAPLLAT		0.0245969	Reaction abundance genus	0.000783347	0.000586056	0.00127329	0.00502359
Blautia_26DAPLLAT		0.0268082	Reaction abundance genus	0.0247934	0.0170048	0.0208836	0.0370953
Butyricimonas_26DAPLLAT		2.5052e-07	Reaction abundance genus	0.00384602	0.0028841	0.00082288	0.0012942
Butyrivibrio_26DAPLLAT		0.0209547	Reaction abundance genus	6.64564e-05	0.000159197	1.11325e-05	7.65899e-05
Clostridium_26DAPLLAT		0.0213092	Reaction abundance genus	0.00643843	0.00470936	0.0050273	0.00786758
Coprobacillus_26DAPLLAT		2.25073e-05	Reaction abundance genus	0.00209726	0.00127785	0.000737241	0.00120629
Coprococcus_26DAPLLAT		2.69227e-05	Reaction abundance genus	0.00741869	0.0126368	0.00191934	0.00318356
Desulfovibrio_26DAPLLAT		0.00145931	Reaction abundance genus	0.0217089	0.0524993	0.00282566	0.00779642
Dietzia_26DAPLLAT		0.002019	Reaction abundance genus	0.0020738	0.00125505	0.00121971	0.00215376
Dorea_26DAPLLAT		0.0136492	Reaction abundance genus	0.00496122	0.00521443	0.00348554	0.00688462
Eggerthella_26DAPLLAT		0.0225894	Reaction abundance genus	0.000119123	0.000389565	1.48422e-05	0.000135219
Erysipelatoclostridium_26DAPLLAT		6.37249e-06	Reaction abundance genus	0.00475403	0.014069	0.00067822	0.00202547
Escherichia_26DAPLLAT		0.0473865	Reaction abundance genus	0	0	0.00215891	0.00747692
Eubacterium_26DAPLLAT		2.4188e-06	Reaction abundance genus	0.0313634	0.0302934	0.00662458	0.0123321
Faecalitalea_26DAPLLAT		0.0042144	Reaction abundance genus	0.00102351	0.000670064	0.000641111	0.00119273
Kytococcus_26DAPLLAT		2.16458e-05	Reaction abundance genus	0.000469636	0.000950646	2.76008e-05	0.000140278
Lachnospira_26DAPLLAT		0.00348436	Reaction abundance genus	0.00176607	0.00214399	0.00137878	0.00311566
Lysinibacillus_26DAPLLAT		0.000108802	Reaction abundance genus	0.00077285	0.000532878	0.000312763	0.000658052
Megamonas_26DAPLLAT		0.0268082	Reaction abundance genus	0.00542586	0.0249354	7.19698e-05	0.000379911
Ochrobactrum_26DAPLLAT		0.0247951	Reaction abundance genus	0.0185174	0.0636341	0.000225468	0.00111076
Paeniclostridium_26DAPLLAT		0.000269176	Reaction abundance genus	0.00243869	0.00125337	0.00330248	0.0135216
Parabacteroides_26DAPLLAT		0.0245969	Reaction abundance genus	0.0253152	0.0229224	0.0167331	0.0295709
Porphyromonas_26DAPLLAT		0.00491797	Reaction abundance genus	0.00050023	0.000923348	6.11737e-05	0.000295292
Prevotella_26DAPLLAT		0.00113381	Reaction abundance genus	0.106261	0.258398	0.00924573	0.0564215
Rhodococcus_26DAPLLAT		2.22364e-06	Reaction abundance genus	0.00526259	0.00687793	0.00116101	0.00275207
Roseburia_26DAPLLAT		2.59193e-06	Reaction abundance genus	0.0322804	0.0395636	0.00557547	0.0189551
Ruminococcus_26DAPLLAT		0.00984839	Reaction abundance genus	0.0518767	0.0494276	0.0385134	0.0862857
Streptococcus_26DAPLLAT		0.00419009	Reaction abundance genus	0.00421809	0.00383681	0.00196453	0.00379628
Clostridioides_26DAPLLATi		0.00087683	Reaction abundance genus	0.000602865	0.000620791	0.000158254	0.000396673
Comamonas_26DAPLLATi		0.00233258	Reaction abundance genus	0.000596726	0.000776443	0.000284897	0.0016235
Agrobacterium_26DAPt2r		0.0398321	Reaction abundance genus	0.00725782	0.0180827	0.00969508	0.0648944
Anaerostipes_26DAPt2r		0.00262332	Reaction abundance genus	0.00150823	0.00138417	0.00128997	0.00334171
Bacillus_26DAPt2r		0.0268082	Reaction abundance genus	0.00281844	0.00357026	0.0164551	0.0394317
Bifidobacterium_26DAPt2r		8.63919e-05	Reaction abundance genus	0.00163506	0.0032428	0.000507283	0.00176133
Butyricimonas_26DAPt2r		0.0450507	Reaction abundance genus	0.00197307	0.00288175	0.000533558	0.00120845
Escherichia_26DAPt2r		0.0473865	Reaction abundance genus	0	0	0.00242242	0.0133438
Kytococcus_26DAPt2r		2.16458e-05	Reaction abundance genus	0.000469636	0.000950646	2.76008e-05	0.000140278
Porphyromonas_26DAPt2r		0.0245969	Reaction abundance genus	0.000369906	0.000786222	3.21058e-05	0.000185777
Prevotella_26DAPt2r		0.0213901	Reaction abundance genus	0.008452	0.0231576	0.00671232	0.0525806
Rhodococcus_26DAPt2r		2.22364e-06	Reaction abundance genus	0.00526259	0.00687793	0.00116101	0.00275207
Ruminococcus_26DAPt2r		7.91558e-07	Reaction abundance genus	0.00263822	0.00311158	0.000322779	0.00097311
Agrobacterium_2AHBUTI		0.0398321	Reaction abundance genus	0.00725782	0.0180827	0.00969508	0.0648944
Anaerostipes_2AHBUTI		0.00393737	Reaction abundance genus	0.00153193	0.00136999	0.00133415	0.00333838
Bartonella_2AHBUTI		0.00785986	Reaction abundance genus	0.000361052	0.000640506	0.0002023	0.00104887
Blastococcus_2AHBUTI		0.0245969	Reaction abundance genus	0.000783347	0.000586056	0.00127329	0.00502359
Blautia_2AHBUTI		0.0301351	Reaction abundance genus	0.0248439	0.017018	0.0212021	0.0369729
Butyricimonas_2AHBUTI		4.91637e-08	Reaction abundance genus	0.00187297	0.00127584	0.000289321	0.000603765
Butyrivibrio_2AHBUTI		0.0209547	Reaction abundance genus	6.64564e-05	0.000159197	1.11325e-05	7.65899e-05
Clostridioides_2AHBUTI		0.000759667	Reaction abundance genus	0.000727688	0.000782725	0.000202529	0.000547628
Clostridium_2AHBUTI		0.0322647	Reaction abundance genus	0.00734204	0.00602915	0.00582082	0.00881331
Comamonas_2AHBUTI		0.00233258	Reaction abundance genus	0.000596726	0.000776443	0.000284897	0.0016235
Coprobacillus_2AHBUTI		0.000152556	Reaction abundance genus	0.00213696	0.00128846	0.000906541	0.00145451
Coprococcus_2AHBUTI		2.69227e-05	Reaction abundance genus	0.00741869	0.0126368	0.00193009	0.00319138
Dietzia_2AHBUTI		0.002019	Reaction abundance genus	0.0020738	0.00125505	0.00121971	0.00215376
Dorea_2AHBUTI		0.0136492	Reaction abundance genus	0.00496122	0.00521443	0.00348554	0.00688462
Erysipelatoclostridium_2AHBUTI		6.37249e-06	Reaction abundance genus	0.00479852	0.0140653	0.000689515	0.00203659
Escherichia_2AHBUTI		0.0162121	Reaction abundance genus	6.47988e-05	0.000193703	0.0281995	0.0923648
Eubacterium_2AHBUTI		2.22539e-06	Reaction abundance genus	0.0303303	0.0302063	0.0062111	0.0120705
Faecalitalea_2AHBUTI		0.0042144	Reaction abundance genus	0.00102351	0.000670064	0.000641111	0.00119273
Klebsiella_2AHBUTI		0.0421034	Reaction abundance genus	1.69764e-05	8.4882e-05	0.00838601	0.0272142
Kytococcus_2AHBUTI		2.16458e-05	Reaction abundance genus	0.000469636	0.000950646	2.76008e-05	0.000140278
Lachnospira_2AHBUTI		0.00348436	Reaction abundance genus	0.00176607	0.00214399	0.00137878	0.00311566
Lysinibacillus_2AHBUTI		0.000108802	Reaction abundance genus	0.00077285	0.000532878	0.000312763	0.000658052
Megamonas_2AHBUTI		0.0268082	Reaction abundance genus	0.00542586	0.0249354	7.19698e-05	0.000379911
Ochrobactrum_2AHBUTI		0.0247951	Reaction abundance genus	0.0185174	0.0636341	0.000225468	0.00111076
Paeniclostridium_2AHBUTI		0.000269176	Reaction abundance genus	0.00243869	0.00125337	0.00330248	0.0135216
Parabacteroides_2AHBUTI		0.0245969	Reaction abundance genus	0.0253152	0.0229224	0.0167331	0.0295709
Porphyromonas_2AHBUTI		0.0245969	Reaction abundance genus	0.000369906	0.000786222	3.21058e-05	0.000185777
Prevotella_2AHBUTI		9.5026e-05	Reaction abundance genus	0.0980356	0.248875	0.0025028	0.0199522
Rhodococcus_2AHBUTI		6.37249e-06	Reaction abundance genus	0.00533257	0.00715927	0.0014069	0.00301802
Roseburia_2AHBUTI		2.59193e-06	Reaction abundance genus	0.0323381	0.0395359	0.00560322	0.0189547
Ruminococcus_2AHBUTI		0.0103511	Reaction abundance genus	0.0507483	0.0490696	0.0383243	0.086271
Stenotrophomonas_2AHBUTI		0.0245969	Reaction abundance genus	0.000311392	0.000638197	4.28866e-05	0.000190214
Ruminococcus_2DDPENTHL		1.03594e-06	Reaction abundance genus	0.00267525	0.00311093	0.00033956	0.000997099
Escherichia_2DH3DGLCA		0.0162121	Reaction abundance genus	6.47988e-05	0.000193703	0.0281995	0.0923648
Klebsiella_2DH3DGLCA		0.0421034	Reaction abundance genus	1.69764e-05	8.4882e-05	0.00838601	0.0272142
Paeniclostridium_2DH3DGLCA		0.000269176	Reaction abundance genus	0.00243869	0.00125337	0.00330248	0.0135216
Bacillus_2DHPL		0.0245969	Reaction abundance genus	0.00281844	0.00357026	0.0164662	0.0394276
Bifidobacterium_2DHPL		0.00544389	Reaction abundance genus	0.0011553	0.00171927	0.000566236	0.0017971
Blautia_2DHPL		0.00427246	Reaction abundance genus	0.00841262	0.00794704	0.00651525	0.0149183
Butyricimonas_2DHPL		0.0450507	Reaction abundance genus	0.00197307	0.00288175	0.000533558	0.00120845
Coprobacillus_2DHPL		2.25073e-05	Reaction abundance genus	0.00209726	0.00127785	0.000737241	0.00120629
Desulfovibrio_2DHPL		0.000277051	Reaction abundance genus	0.0215004	0.0523304	0.0016484	0.00681333
Dietzia_2DHPL		0.002019	Reaction abundance genus	0.0020738	0.00125505	0.00121971	0.00215376
Erysipelatoclostridium_2DHPL		0.0320758	Reaction abundance genus	0.000535074	0.000938584	0.000134566	0.000444365
Escherichia_2DHPL		0.0473865	Reaction abundance genus	0	0	0.00242242	0.0133438
Faecalitalea_2DHPL		0.0042144	Reaction abundance genus	0.00102351	0.000670064	0.000641111	0.00119273
Kytococcus_2DHPL		2.16458e-05	Reaction abundance genus	0.000469636	0.000950646	2.76008e-05	0.000140278
Ochrobactrum_2DHPL		0.0247951	Reaction abundance genus	0.0185174	0.0636341	0.000225468	0.00111076
Porphyromonas_2DHPL		0.00491797	Reaction abundance genus	0.00050023	0.000923348	6.11737e-05	0.000295292
Ruminococcus_2DHPL		7.57797e-07	Reaction abundance genus	0.00293514	0.00306124	0.000456281	0.00118643
Stenotrophomonas_2DHPL		0.0245969	Reaction abundance genus	0.000311392	0.000638197	4.28866e-05	0.000190214
Alistipes_2DMMQ8abc		0.0421034	Reaction abundance genus	0.0122288	0.0140506	0.00675451	0.0101328
Butyricimonas_2DMMQ8abc		0.0450507	Reaction abundance genus	0.00197307	0.00288175	0.000533558	0.00120845
Desulfovibrio_2DMMQ8abc		0.000277051	Reaction abundance genus	0.0215004	0.0523304	0.0016484	0.00681333
Faecalitalea_2DMMQ8abc		0.0042144	Reaction abundance genus	0.00102351	0.000670064	0.000641111	0.00119273
Kytococcus_2DMMQ8abc		2.16458e-05	Reaction abundance genus	0.000469636	0.000950646	2.76008e-05	0.000140278
Ochrobactrum_2DMMQ8abc		0.0247951	Reaction abundance genus	0.0185174	0.0636341	0.000225468	0.00111076
Ruminiclostridium_2DMMQ8abc		0.0162121	Reaction abundance genus	7.26524e-05	0.000228383	0	0
Ruminococcus_2DMMQ8abc		7.57797e-07	Reaction abundance genus	0.00293514	0.00306124	0.000456281	0.00118643
Bacillus_2HBO		0.0245969	Reaction abundance genus	0.00281844	0.00357026	0.0164662	0.0394276
Bifidobacterium_2HBO		0.00544389	Reaction abundance genus	0.0011553	0.00171927	0.000566236	0.0017971
Blautia_2HBO		0.00427246	Reaction abundance genus	0.00841262	0.00794704	0.00651525	0.0149183
Coprobacillus_2HBO		2.25073e-05	Reaction abundance genus	0.00209726	0.00127785	0.000737241	0.00120629
Desulfovibrio_2HBO		0.000277051	Reaction abundance genus	0.0215004	0.0523304	0.0016484	0.00681333
Dietzia_2HBO		0.002019	Reaction abundance genus	0.0020738	0.00125505	0.00121971	0.00215376
Erysipelatoclostridium_2HBO		0.0320758	Reaction abundance genus	0.000535074	0.000938584	0.000134566	0.000444365
Escherichia_2HBO		0.0473865	Reaction abundance genus	0	0	0.00242242	0.0133438
Faecalitalea_2HBO		0.0042144	Reaction abundance genus	0.00102351	0.000670064	0.000641111	0.00119273
Kytococcus_2HBO		2.16458e-05	Reaction abundance genus	0.000469636	0.000950646	2.76008e-05	0.000140278
Ruminococcus_2HBO		7.57797e-07	Reaction abundance genus	0.00293514	0.00306124	0.000456281	0.00118643
Stenotrophomonas_2HBO		0.0245969	Reaction abundance genus	0.000311392	0.000638197	4.28866e-05	0.000190214
Bacillus_2HMCOXT		0.0268082	Reaction abundance genus	0.00281844	0.00357026	0.0164551	0.0394317
Desulfovibrio_2HMCOXT		0.000277051	Reaction abundance genus	0.0215004	0.0523304	0.0016484	0.00681333
Paeniclostridium_2HYDOGCOAD		0.000269176	Reaction abundance genus	0.00243869	0.00125337	0.00330248	0.0135216
Paeniclostridium_2HYDOGCOAT		0.000269176	Reaction abundance genus	0.00243869	0.00125337	0.00330248	0.0135216
Paeniclostridium_2HYDOGDH		0.000269176	Reaction abundance genus	0.00243869	0.00125337	0.00330248	0.0135216
Escherichia_2HYOXPLACt2r		0.0258432	Reaction abundance genus	4.40288e-05	0.000169237	0.0173733	0.052217
Klebsiella_2HYOXPLACt2r		0.0421034	Reaction abundance genus	1.69764e-05	8.4882e-05	0.00838601	0.0272142
Bacillus_2INSD		0.0268082	Reaction abundance genus	0.00281844	0.00357026	0.0164551	0.0394317
Clostridium_2INSD		0.00194458	Reaction abundance genus	0.00233004	0.00202342	0.00171408	0.00378213
Dietzia_2INSD		0.002019	Reaction abundance genus	0.0020738	0.00125505	0.00121971	0.00215376
Dorea_2INSD		0.0136492	Reaction abundance genus	0.00496122	0.00521443	0.00348554	0.00688462
Faecalitalea_2INSD		0.0042144	Reaction abundance genus	0.00102351	0.000670064	0.000641111	0.00119273
Klebsiella_2INSD		0.0324258	Reaction abundance genus	0	0	0.00760499	0.0255291
Lachnospira_2INSD		0.00348436	Reaction abundance genus	0.00176607	0.00214399	0.00137878	0.00311566
Megamonas_2INSD		0.0162121	Reaction abundance genus	0.00523676	0.0249712	0	0
Parabacteroides_2INSD		0.0245969	Reaction abundance genus	0.0253152	0.0229224	0.0167331	0.0295709
Ruminococcus_2INSD		3.03476e-06	Reaction abundance genus	0.00654824	0.00506102	0.00206907	0.00367906
Agrobacterium_2MBCOATA		0.0398321	Reaction abundance genus	0.00725782	0.0180827	0.00969508	0.0648944
Bartonella_2MBCOATA		0.00785986	Reaction abundance genus	0.000361052	0.000640506	0.0002023	0.00104887
Blastococcus_2MBCOATA		0.0245969	Reaction abundance genus	0.000783347	0.000586056	0.00127329	0.00502359
Blautia_2MBCOATA		0.0301351	Reaction abundance genus	0.0248439	0.017018	0.0212021	0.0369729
Butyricimonas_2MBCOATA		2.5052e-07	Reaction abundance genus	0.00384602	0.0028841	0.00082288	0.0012942
Butyrivibrio_2MBCOATA		0.0209547	Reaction abundance genus	6.64564e-05	0.000159197	1.11325e-05	7.65899e-05
Clostridioides_2MBCOATA		0.000759667	Reaction abundance genus	0.000727688	0.000782725	0.000202529	0.000547628
Clostridium_2MBCOATA		0.0324258	Reaction abundance genus	0.00755471	0.00653985	0.00640841	0.0119798
Comamonas_2MBCOATA		0.00233258	Reaction abundance genus	0.000596726	0.000776443	0.000284897	0.0016235
Coprobacillus_2MBCOATA		0.000152556	Reaction abundance genus	0.00213696	0.00128846	0.000906541	0.00145451
Coprococcus_2MBCOATA		2.69227e-05	Reaction abundance genus	0.00741869	0.0126368	0.00193009	0.00319138
Desulfovibrio_2MBCOATA		0.00145931	Reaction abundance genus	0.0217089	0.0524993	0.00282566	0.00779642
Dietzia_2MBCOATA		0.002019	Reaction abundance genus	0.0020738	0.00125505	0.00121971	0.00215376
Dorea_2MBCOATA		0.0136492	Reaction abundance genus	0.00496122	0.00521443	0.00348554	0.00688462
Erysipelatoclostridium_2MBCOATA		6.37249e-06	Reaction abundance genus	0.00479852	0.0140653	0.000689515	0.00203659
Escherichia_2MBCOATA		0.0169298	Reaction abundance genus	6.47988e-05	0.000193703	0.0260406	0.0852345
Eubacterium_2MBCOATA		2.4188e-06	Reaction abundance genus	0.0313634	0.0302934	0.00662458	0.0123321
Faecalitalea_2MBCOATA		0.0042144	Reaction abundance genus	0.00102351	0.000670064	0.000641111	0.00119273
Klebsiella_2MBCOATA		0.0421034	Reaction abundance genus	1.69764e-05	8.4882e-05	0.00838601	0.0272142
Kytococcus_2MBCOATA		2.16458e-05	Reaction abundance genus	0.000469636	0.000950646	2.76008e-05	0.000140278
Lachnospira_2MBCOATA		0.00348436	Reaction abundance genus	0.00176607	0.00214399	0.00137878	0.00311566
Lysinibacillus_2MBCOATA		0.000108802	Reaction abundance genus	0.00077285	0.000532878	0.000312763	0.000658052
Megamonas_2MBCOATA		0.0268082	Reaction abundance genus	0.00542586	0.0249354	7.19698e-05	0.000379911
Ochrobactrum_2MBCOATA		0.0247951	Reaction abundance genus	0.0185174	0.0636341	0.000225468	0.00111076
Paeniclostridium_2MBCOATA		0.000269176	Reaction abundance genus	0.00243869	0.00125337	0.00330248	0.0135216
Parabacteroides_2MBCOATA		0.0245969	Reaction abundance genus	0.0253152	0.0229224	0.0167331	0.0295709
Parasutterella_2MBCOATA		0.0225894	Reaction abundance genus	0.000142467	0.000412164	1.21988e-05	0.000111136
Porphyromonas_2MBCOATA		0.00491797	Reaction abundance genus	0.00050023	0.000923348	6.11737e-05	0.000295292
Prevotella_2MBCOATA		0.00132185	Reaction abundance genus	0.106267	0.258395	0.00926013	0.0564193
Rhodococcus_2MBCOATA		6.37249e-06	Reaction abundance genus	0.00533257	0.00715927	0.0014069	0.00301802
Roseburia_2MBCOATA		2.59193e-06	Reaction abundance genus	0.0323381	0.0395359	0.00560322	0.0189547
Ruminococcus_2MBCOATA		0.00984839	Reaction abundance genus	0.0518767	0.0494276	0.0385134	0.0862857
Stenotrophomonas_2MBCOATA		0.0245969	Reaction abundance genus	0.000311392	0.000638197	4.28866e-05	0.000190214
Clostridioides_2MBUTt2r		0.00087683	Reaction abundance genus	0.000602865	0.000620791	0.000158254	0.000396673
Agrobacterium_2MEBCOADH		0.0398321	Reaction abundance genus	0.00725782	0.0180827	0.00969508	0.0648944
Bacillus_2MEBCOADH		0.0245969	Reaction abundance genus	0.00281844	0.00357026	0.0164662	0.0394276
Agrobacterium_2OBUTt2r		0.0398321	Reaction abundance genus	0.00725782	0.0180827	0.00969508	0.0648944
Bifidobacterium_2OBUTt2r		0.00916606	Reaction abundance genus	0.00118504	0.00284403	0.00027309	0.00110765
Butyricimonas_2OBUTt2r		0.0450507	Reaction abundance genus	0.00197307	0.00288175	0.000533558	0.00120845
Desulfovibrio_2OBUTt2r		0.000277051	Reaction abundance genus	0.0215004	0.0523304	0.0016484	0.00681333
Erysipelatoclostridium_2OBUTt2r		0.0281072	Reaction abundance genus	0.000490582	0.000842607	0.00012327	0.000424943
Eubacterium_2OBUTt2r		0.00887598	Reaction abundance genus	0.00122384	0.00131803	0.000831497	0.00288255
Faecalitalea_2OBUTt2r		0.0042144	Reaction abundance genus	0.00102351	0.000670064	0.000641111	0.00119273
Kytococcus_2OBUTt2r		2.16458e-05	Reaction abundance genus	0.000469636	0.000950646	2.76008e-05	0.000140278
Porphyromonas_2OBUTt2r		0.00491797	Reaction abundance genus	0.00050023	0.000923348	6.11737e-05	0.000295292
Prevotella_2OBUTt2r		0.0342701	Reaction abundance genus	0.00843946	0.0233118	0.00676499	0.0525843
Ruminiclostridium_2OBUTt2r		0.0162121	Reaction abundance genus	7.26524e-05	0.000228383	0	0
Ruminococcus_2OBUTt2r		1.17416e-07	Reaction abundance genus	0.0161039	0.0205747	0.00260868	0.0107156
Escherichia_2OMMBOX		0.0162121	Reaction abundance genus	6.47988e-05	0.000193703	0.0281995	0.0923648
Klebsiella_2OMMBOX		0.0421034	Reaction abundance genus	1.69764e-05	8.4882e-05	0.00838601	0.0272142
Escherichia_2OMPHH		0.0162121	Reaction abundance genus	6.47988e-05	0.000193703	0.0281995	0.0923648
Klebsiella_2OMPHH		0.0421034	Reaction abundance genus	1.69764e-05	8.4882e-05	0.00838601	0.0272142
Bacteroides_2S6HCC		0.0496849	Reaction abundance genus	0.00216243	0.00317279	0.000637371	0.00129486
Bartonella_2S6HCC		0.00785986	Reaction abundance genus	0.000361052	0.000640506	0.0002023	0.00104887
Blautia_2S6HCC		0.00115248	Reaction abundance genus	0.00321457	0.00233249	0.00305713	0.0113114
Clostridioides_2S6HCC		0.00233258	Reaction abundance genus	0.000382504	0.000495292	7.17146e-05	0.000246744
Dietzia_2S6HCC		0.002019	Reaction abundance genus	0.0020738	0.00125505	0.00121971	0.00215376
Eubacterium_2S6HCC		1.03935e-07	Reaction abundance genus	0.017957	0.0255577	0.00247257	0.0097063
Bacillus_33HPHACt2r		0.0245969	Reaction abundance genus	0.00281844	0.00357026	0.0164133	0.039437
Klebsiella_33HPHACt2r		0.0421034	Reaction abundance genus	1.69764e-05	8.4882e-05	0.00838601	0.0272142
Klebsiella_34DCCBR		0.0421034	Reaction abundance genus	1.69764e-05	8.4882e-05	0.00838601	0.0272142
Bacillus_34DHOXPEGOX		0.0245969	Reaction abundance genus	0.00281844	0.00357026	0.0164662	0.0394276
Bifidobacterium_34DHOXPEGOX		0.00544389	Reaction abundance genus	0.0011553	0.00171927	0.000566236	0.0017971
Blautia_34DHOXPEGOX		0.00427246	Reaction abundance genus	0.00841262	0.00794704	0.00651525	0.0149183
Coprobacillus_34DHOXPEGOX		2.25073e-05	Reaction abundance genus	0.00209726	0.00127785	0.000737241	0.00120629
Dietzia_34DHOXPEGOX		0.002019	Reaction abundance genus	0.0020738	0.00125505	0.00121971	0.00215376
Erysipelatoclostridium_34DHOXPEGOX		0.0320758	Reaction abundance genus	0.000535074	0.000938584	0.000134566	0.000444365
Escherichia_34DHOXPEGOX		0.0473865	Reaction abundance genus	0	0	0.00242242	0.0133438
Faecalitalea_34DHOXPEGOX		0.0042144	Reaction abundance genus	0.00102351	0.000670064	0.000641111	0.00119273
Kytococcus_34DHOXPEGOX		2.16458e-05	Reaction abundance genus	0.000469636	0.000950646	2.76008e-05	0.000140278
Ochrobactrum_34DHOXPEGOX		0.0247951	Reaction abundance genus	0.0185174	0.0636341	0.000225468	0.00111076
Ruminococcus_34DHOXPEGOX		7.57797e-07	Reaction abundance genus	0.00293514	0.00306124	0.000456281	0.00118643
Stenotrophomonas_34DHOXPEGOX		0.0245969	Reaction abundance genus	0.000311392	0.000638197	4.28866e-05	0.000190214
Bacillus_34DHPHAt2r		0.0245969	Reaction abundance genus	0.00281844	0.00357026	0.0164133	0.039437
Clostridioides_34DHPHAt2r		0.00087683	Reaction abundance genus	0.000602865	0.000620791	0.000158254	0.000396673
Klebsiella_34DHPHAt2r		0.0421034	Reaction abundance genus	1.69764e-05	8.4882e-05	0.00838601	0.0272142
Bifidobacterium_34DHPHEt2		0.00544389	Reaction abundance genus	0.0011553	0.00171927	0.000566236	0.0017971
Escherichia_34DHPHEt2		0.0473865	Reaction abundance genus	0	0	0.00242242	0.0133438
Clostridioides_34HPPDC		0.00233258	Reaction abundance genus	0.000382504	0.000495292	7.17146e-05	0.000246744
Clostridium_35DACAPDH		0.00363496	Reaction abundance genus	0.000387272	0.000478816	0.000101165	0.000284194
Butyricimonas_36DAHXI		0.0450507	Reaction abundance genus	0.00197307	0.00288175	0.000533558	0.00120845
Clostridium_36DAHXI		0.000385838	Reaction abundance genus	0.000442453	0.000473321	0.000633011	0.00488536
Eubacterium_36DAHXI		0.000877395	Reaction abundance genus	0.00396726	0.00371786	0.00169797	0.00240409
Ochrobactrum_36DAHXI		0.0247951	Reaction abundance genus	0.0185174	0.0636341	0.000225468	0.00111076
Ruminiclostridium_36DAHXI		0.0162121	Reaction abundance genus	7.26524e-05	0.000228383	0	0
Bacillus_3ABUTCOAL		0.0268082	Reaction abundance genus	0.00281844	0.00357026	0.0164022	0.039441
Clostridium_3ABUTCOAL		0.00363496	Reaction abundance genus	0.000387272	0.000478816	0.000101165	0.000284194
Escherichia_3ABUTCOAL		0.0473865	Reaction abundance genus	0	0	0.00242242	0.0133438
Anaerostipes_3BTCOAI		0.00393737	Reaction abundance genus	0.00153193	0.00136999	0.00133415	0.00333838
Butyricimonas_3BTCOAI		0.0450507	Reaction abundance genus	0.00197307	0.00288175	0.000533558	0.00120845
Clostridioides_3BTCOAI		0.00087683	Reaction abundance genus	0.000602865	0.000620791	0.000158254	0.000396673
Clostridium_3BTCOAI		0.00280251	Reaction abundance genus	0.000834404	0.000933026	0.000947992	0.0050686
Faecalitalea_3BTCOAI		0.0042144	Reaction abundance genus	0.00102351	0.000670064	0.000641111	0.00119273
Agrobacterium_3CARLPDH		0.0398321	Reaction abundance genus	0.00725782	0.0180827	0.00969508	0.0648944
Bacillus_3CARLPDH		0.0245969	Reaction abundance genus	0.00281844	0.00357026	0.0164662	0.0394276
Escherichia_3CARLPDH		0.0169298	Reaction abundance genus	6.47988e-05	0.000193703	0.0260406	0.0852345
Klebsiella_3CARLPDH		0.0421034	Reaction abundance genus	1.69764e-05	8.4882e-05	0.00838601	0.0272142
Dietzia_3DGUR		0.002019	Reaction abundance genus	0.0020738	0.00125505	0.00121971	0.00215376
Escherichia_3DGUR		0.0225894	Reaction abundance genus	4.40288e-05	0.000169237	0.0204666	0.0617482
Lysinibacillus_3DGUR		0.000108802	Reaction abundance genus	0.00077285	0.000532878	0.000312763	0.000658052
Agrobacterium_3HACPR1		0.0398321	Reaction abundance genus	0.00725782	0.0180827	0.00969508	0.0648944
Escherichia_3HACPR1		0.0169298	Reaction abundance genus	6.47988e-05	0.000193703	0.0260406	0.0852345
Klebsiella_3HACPR1		0.0324258	Reaction abundance genus	0	0	0.00760499	0.0255291
Megamonas_3HACPR1		0.0162121	Reaction abundance genus	0.00523676	0.0249712	0	0
Ochrobactrum_3HACPR1		0.0247951	Reaction abundance genus	0.0185174	0.0636341	0.000225468	0.00111076
Parabacteroides_3HACPR1		0.0209547	Reaction abundance genus	0.0249264	0.0228073	0.0162416	0.0293024
Agrobacterium_3HACPR2		0.0398321	Reaction abundance genus	0.00725782	0.0180827	0.00969508	0.0648944
Escherichia_3HACPR2		0.0169298	Reaction abundance genus	6.47988e-05	0.000193703	0.0260406	0.0852345
Klebsiella_3HACPR2		0.0324258	Reaction abundance genus	0	0	0.00760499	0.0255291
Megamonas_3HACPR2		0.0162121	Reaction abundance genus	0.00523676	0.0249712	0	0
Ochrobactrum_3HACPR2		0.0247951	Reaction abundance genus	0.0185174	0.0636341	0.000225468	0.00111076
Parabacteroides_3HACPR2		0.0209547	Reaction abundance genus	0.0249264	0.0228073	0.0162416	0.0293024
Agrobacterium_3HAD100		0.0398321	Reaction abundance genus	0.00725782	0.0180827	0.00969508	0.0648944
Bartonella_3HAD100		0.00785986	Reaction abundance genus	0.000361052	0.000640506	0.0002023	0.00104887
Blastococcus_3HAD100		0.0245969	Reaction abundance genus	0.000783347	0.000586056	0.00127329	0.00502359
Blautia_3HAD100		0.0252964	Reaction abundance genus	0.021157	0.0161343	0.0176403	0.0345422
Butyricimonas_3HAD100		2.5052e-07	Reaction abundance genus	0.00384602	0.0028841	0.00082288	0.0012942
Butyrivibrio_3HAD100		0.0209547	Reaction abundance genus	6.64564e-05	0.000159197	1.11325e-05	7.65899e-05
Clostridioides_3HAD100		0.000759667	Reaction abundance genus	0.000727688	0.000782725	0.000202529	0.000547628
Comamonas_3HAD100		0.00233258	Reaction abundance genus	0.000596726	0.000776443	0.000284897	0.0016235
Coprococcus_3HAD100		0.000677267	Reaction abundance genus	0.00371591	0.00331498	0.00181842	0.0031253
Dorea_3HAD100		0.0136492	Reaction abundance genus	0.00496122	0.00521443	0.00348554	0.00688462
Erysipelatoclostridium_3HAD100		6.37249e-06	Reaction abundance genus	0.00475403	0.014069	0.00067822	0.00202547
Escherichia_3HAD100		0.0247951	Reaction abundance genus	6.47988e-05	0.000193703	0.0280814	0.0922572
Eubacterium_3HAD100		2.4188e-06	Reaction abundance genus	0.0313634	0.0302934	0.00662458	0.0123321
Faecalitalea_3HAD100		0.0042144	Reaction abundance genus	0.00102351	0.000670064	0.000641111	0.00119273
Klebsiella_3HAD100		0.0324258	Reaction abundance genus	0	0	0.00760499	0.0255291
Kytococcus_3HAD100		2.16458e-05	Reaction abundance genus	0.000469636	0.000950646	2.76008e-05	0.000140278
Lachnospira_3HAD100		0.00348436	Reaction abundance genus	0.00176607	0.00214399	0.00137878	0.00311566
Lysinibacillus_3HAD100		0.000108802	Reaction abundance genus	0.00077285	0.000532878	0.000312763	0.000658052
Megamonas_3HAD100		0.0268082	Reaction abundance genus	0.00542586	0.0249354	7.19698e-05	0.000379911
Paeniclostridium_3HAD100		0.000269176	Reaction abundance genus	0.00243869	0.00125337	0.00330248	0.0135216
Parabacteroides_3HAD100		0.0245969	Reaction abundance genus	0.0253152	0.0229224	0.0167331	0.0295709
Parasutterella_3HAD100		0.0225894	Reaction abundance genus	0.000142467	0.000412164	1.21988e-05	0.000111136
Porphyromonas_3HAD100		0.0245969	Reaction abundance genus	0.000382858	0.000834118	3.21058e-05	0.000185777
Prevotella_3HAD100		0.000447812	Reaction abundance genus	0.0985428	0.249577	0.002624	0.0201809
Rhodococcus_3HAD100		2.22364e-06	Reaction abundance genus	0.00526259	0.00687793	0.00116101	0.00275207
Roseburia_3HAD100		2.59193e-06	Reaction abundance genus	0.0322804	0.0395636	0.00557547	0.0189551
Ruminiclostridium_3HAD100		0.00797218	Reaction abundance genus	0.00942362	0.00692211	0.00658186	0.012611
Ruminococcus_3HAD100		0.00984839	Reaction abundance genus	0.0518767	0.0494276	0.0385134	0.0862857
Agrobacterium_3HAD10M11		0.0398321	Reaction abundance genus	0.00725782	0.0180827	0.00969508	0.0648944
Blastococcus_3HAD10M11		0.0245969	Reaction abundance genus	0.000783347	0.000586056	0.00127329	0.00502359
Blautia_3HAD10M11		0.0252964	Reaction abundance genus	0.021157	0.0161343	0.0176403	0.0345422
Butyricimonas_3HAD10M11		2.5052e-07	Reaction abundance genus	0.00384602	0.0028841	0.00082288	0.0012942
Butyrivibrio_3HAD10M11		0.0209547	Reaction abundance genus	6.64564e-05	0.000159197	1.11325e-05	7.65899e-05
Clostridioides_3HAD10M11		0.000759667	Reaction abundance genus	0.000727688	0.000782725	0.000202529	0.000547628
Comamonas_3HAD10M11		0.00233258	Reaction abundance genus	0.000596726	0.000776443	0.000284897	0.0016235
Coprococcus_3HAD10M11		0.000618973	Reaction abundance genus	0.00371591	0.00331498	0.00180768	0.00312012
Dorea_3HAD10M11		0.0136492	Reaction abundance genus	0.00496122	0.00521443	0.00348554	0.00688462
Erysipelatoclostridium_3HAD10M11		2.4188e-06	Reaction abundance genus	0.00426345	0.0141456	0.000554949	0.00197444
Escherichia_3HAD10M11		0.0247951	Reaction abundance genus	6.47988e-05	0.000193703	0.0257771	0.0819429
Eubacterium_3HAD10M11		1.54542e-06	Reaction abundance genus	0.0311727	0.0302141	0.00620651	0.0120674
Klebsiella_3HAD10M11		0.0324258	Reaction abundance genus	0	0	0.00760499	0.0255291
Kytococcus_3HAD10M11		2.16458e-05	Reaction abundance genus	0.000469636	0.000950646	2.76008e-05	0.000140278
Lachnospira_3HAD10M11		0.00348436	Reaction abundance genus	0.00176607	0.00214399	0.00137878	0.00311566
Lysinibacillus_3HAD10M11		0.000108802	Reaction abundance genus	0.00077285	0.000532878	0.000312763	0.000658052
Megamonas_3HAD10M11		0.0162121	Reaction abundance genus	0.00523676	0.0249712	0	0
Paeniclostridium_3HAD10M11		0.000269176	Reaction abundance genus	0.00243869	0.00125337	0.00330248	0.0135216
Parabacteroides_3HAD10M11		0.0244627	Reaction abundance genus	0.0252609	0.0229337	0.01659	0.0294814
Parasutterella_3HAD10M11		0.0225894	Reaction abundance genus	0.000142467	0.000412164	1.21988e-05	0.000111136
Porphyromonas_3HAD10M11		0.0245969	Reaction abundance genus	0.000382858	0.000834118	3.21058e-05	0.000185777
Prevotella_3HAD10M11		1.54904e-05	Reaction abundance genus	0.0977951	0.248556	0.00244175	0.020176
Roseburia_3HAD10M11		2.59193e-06	Reaction abundance genus	0.0322804	0.0395636	0.00557547	0.0189551
Ruminiclostridium_3HAD10M11		0.00797218	Reaction abundance genus	0.00942362	0.00692211	0.00658186	0.012611
Ruminococcus_3HAD10M11		0.010101	Reaction abundance genus	0.0517836	0.0493211	0.0384859	0.0862749
Agrobacterium_3HAD10M12		0.0398321	Reaction abundance genus	0.00725782	0.0180827	0.00969508	0.0648944
Bartonella_3HAD10M12		0.00785986	Reaction abundance genus	0.000361052	0.000640506	0.0002023	0.00104887
Blastococcus_3HAD10M12		0.0245969	Reaction abundance genus	0.000783347	0.000586056	0.00127329	0.00502359
Blautia_3HAD10M12		0.0301351	Reaction abundance genus	0.0248439	0.017018	0.0212021	0.0369729
Butyricimonas_3HAD10M12		2.5052e-07	Reaction abundance genus	0.00384602	0.0028841	0.00082288	0.0012942
Butyrivibrio_3HAD10M12		0.0209547	Reaction abundance genus	6.64564e-05	0.000159197	1.11325e-05	7.65899e-05
Clostridioides_3HAD10M12		0.000759667	Reaction abundance genus	0.000727688	0.000782725	0.000202529	0.000547628
Comamonas_3HAD10M12		0.00233258	Reaction abundance genus	0.000596726	0.000776443	0.000284897	0.0016235
Coprobacillus_3HAD10M12		0.000152556	Reaction abundance genus	0.00213696	0.00128846	0.000906541	0.00145451
Coprococcus_3HAD10M12		0.000677267	Reaction abundance genus	0.00371591	0.00331498	0.00181842	0.0031253
Desulfovibrio_3HAD10M12		0.00145931	Reaction abundance genus	0.0217089	0.0524993	0.00282566	0.00779642
Dietzia_3HAD10M12		0.002019	Reaction abundance genus	0.0020738	0.00125505	0.00121971	0.00215376
Dorea_3HAD10M12		0.0136492	Reaction abundance genus	0.00496122	0.00521443	0.00348554	0.00688462
Erysipelatoclostridium_3HAD10M12		6.37249e-06	Reaction abundance genus	0.00479852	0.0140653	0.000689515	0.00203659
Escherichia_3HAD10M12		0.0162121	Reaction abundance genus	6.47988e-05	0.000193703	0.0281995	0.0923648
Eubacterium_3HAD10M12		2.4188e-06	Reaction abundance genus	0.0313634	0.0302934	0.00662458	0.0123321
Faecalitalea_3HAD10M12		0.0042144	Reaction abundance genus	0.00102351	0.000670064	0.000641111	0.00119273
Klebsiella_3HAD10M12		0.0421034	Reaction abundance genus	1.69764e-05	8.4882e-05	0.00838601	0.0272142
Kytococcus_3HAD10M12		2.16458e-05	Reaction abundance genus	0.000469636	0.000950646	2.76008e-05	0.000140278
Lachnospira_3HAD10M12		0.00348436	Reaction abundance genus	0.00176607	0.00214399	0.00137878	0.00311566
Lysinibacillus_3HAD10M12		0.000108802	Reaction abundance genus	0.00077285	0.000532878	0.000312763	0.000658052
Megamonas_3HAD10M12		0.0268082	Reaction abundance genus	0.00542586	0.0249354	7.19698e-05	0.000379911
Ochrobactrum_3HAD10M12		0.0247951	Reaction abundance genus	0.0185174	0.0636341	0.000225468	0.00111076
Paeniclostridium_3HAD10M12		0.000269176	Reaction abundance genus	0.00243869	0.00125337	0.00330248	0.0135216
Parabacteroides_3HAD10M12		0.0245969	Reaction abundance genus	0.0253152	0.0229224	0.0167331	0.0295709
Parasutterella_3HAD10M12		0.0225894	Reaction abundance genus	0.000142467	0.000412164	1.21988e-05	0.000111136
Porphyromonas_3HAD10M12		0.00491797	Reaction abundance genus	0.00050023	0.000923348	6.11737e-05	0.000295292
Prevotella_3HAD10M12		0.00132185	Reaction abundance genus	0.106267	0.258395	0.00926013	0.0564193
Rhodococcus_3HAD10M12		6.37249e-06	Reaction abundance genus	0.00533257	0.00715927	0.0014069	0.00301802
Roseburia_3HAD10M12		2.59193e-06	Reaction abundance genus	0.0323381	0.0395359	0.00560322	0.0189547
Ruminococcus_3HAD10M12		0.00984839	Reaction abundance genus	0.0518767	0.0494276	0.0385134	0.0862857
Stenotrophomonas_3HAD10M12		0.0245969	Reaction abundance genus	0.000311392	0.000638197	4.28866e-05	0.000190214
Agrobacterium_3HAD11M12		0.0398321	Reaction abundance genus	0.00725782	0.0180827	0.00969508	0.0648944
Bartonella_3HAD11M12		0.00785986	Reaction abundance genus	0.000361052	0.000640506	0.0002023	0.00104887
Blastococcus_3HAD11M12		0.0245969	Reaction abundance genus	0.000783347	0.000586056	0.00127329	0.00502359
Blautia_3HAD11M12		0.0301351	Reaction abundance genus	0.0248439	0.017018	0.0212021	0.0369729
Butyricimonas_3HAD11M12		2.5052e-07	Reaction abundance genus	0.00384602	0.0028841	0.00082288	0.0012942
Butyrivibrio_3HAD11M12		0.0209547	Reaction abundance genus	6.64564e-05	0.000159197	1.11325e-05	7.65899e-05
Clostridioides_3HAD11M12		0.000759667	Reaction abundance genus	0.000727688	0.000782725	0.000202529	0.000547628
Comamonas_3HAD11M12		0.00233258	Reaction abundance genus	0.000596726	0.000776443	0.000284897	0.0016235
Coprobacillus_3HAD11M12		0.000152556	Reaction abundance genus	0.00213696	0.00128846	0.000906541	0.00145451
Coprococcus_3HAD11M12		0.000677267	Reaction abundance genus	0.00371591	0.00331498	0.00181842	0.0031253
Desulfovibrio_3HAD11M12		0.00145931	Reaction abundance genus	0.0217089	0.0524993	0.00282566	0.00779642
Dietzia_3HAD11M12		0.002019	Reaction abundance genus	0.0020738	0.00125505	0.00121971	0.00215376
Dorea_3HAD11M12		0.0136492	Reaction abundance genus	0.00496122	0.00521443	0.00348554	0.00688462
Erysipelatoclostridium_3HAD11M12		6.37249e-06	Reaction abundance genus	0.00479852	0.0140653	0.000689515	0.00203659
Escherichia_3HAD11M12		0.0162121	Reaction abundance genus	6.47988e-05	0.000193703	0.0281995	0.0923648
Eubacterium_3HAD11M12		2.4188e-06	Reaction abundance genus	0.0313634	0.0302934	0.00662458	0.0123321
Faecalitalea_3HAD11M12		0.0042144	Reaction abundance genus	0.00102351	0.000670064	0.000641111	0.00119273
Klebsiella_3HAD11M12		0.0421034	Reaction abundance genus	1.69764e-05	8.4882e-05	0.00838601	0.0272142
Kytococcus_3HAD11M12		2.16458e-05	Reaction abundance genus	0.000469636	0.000950646	2.76008e-05	0.000140278
Lachnospira_3HAD11M12		0.00348436	Reaction abundance genus	0.00176607	0.00214399	0.00137878	0.00311566
Lysinibacillus_3HAD11M12		0.000108802	Reaction abundance genus	0.00077285	0.000532878	0.000312763	0.000658052
Megamonas_3HAD11M12		0.0268082	Reaction abundance genus	0.00542586	0.0249354	7.19698e-05	0.000379911
Ochrobactrum_3HAD11M12		0.0247951	Reaction abundance genus	0.0185174	0.0636341	0.000225468	0.00111076
Paeniclostridium_3HAD11M12		0.000269176	Reaction abundance genus	0.00243869	0.00125337	0.00330248	0.0135216
Parabacteroides_3HAD11M12		0.0245969	Reaction abundance genus	0.0253152	0.0229224	0.0167331	0.0295709
Parasutterella_3HAD11M12		0.0225894	Reaction abundance genus	0.000142467	0.000412164	1.21988e-05	0.000111136
Porphyromonas_3HAD11M12		0.00491797	Reaction abundance genus	0.00050023	0.000923348	6.11737e-05	0.000295292
Prevotella_3HAD11M12		0.00132185	Reaction abundance genus	0.106267	0.258395	0.00926013	0.0564193
Rhodococcus_3HAD11M12		6.37249e-06	Reaction abundance genus	0.00533257	0.00715927	0.0014069	0.00301802
Roseburia_3HAD11M12		2.59193e-06	Reaction abundance genus	0.0323381	0.0395359	0.00560322	0.0189547
Ruminococcus_3HAD11M12		0.00984839	Reaction abundance genus	0.0518767	0.0494276	0.0385134	0.0862857
Stenotrophomonas_3HAD11M12		0.0245969	Reaction abundance genus	0.000311392	0.000638197	4.28866e-05	0.000190214
Agrobacterium_3HAD120		0.0398321	Reaction abundance genus	0.00725782	0.0180827	0.00969508	0.0648944
Bartonella_3HAD120		0.00785986	Reaction abundance genus	0.000361052	0.000640506	0.0002023	0.00104887
Blastococcus_3HAD120		0.0245969	Reaction abundance genus	0.000783347	0.000586056	0.00127329	0.00502359
Blautia_3HAD120		0.0252964	Reaction abundance genus	0.021157	0.0161343	0.0176403	0.0345422
Butyricimonas_3HAD120		2.5052e-07	Reaction abundance genus	0.00384602	0.0028841	0.00082288	0.0012942
Butyrivibrio_3HAD120		0.0209547	Reaction abundance genus	6.64564e-05	0.000159197	1.11325e-05	7.65899e-05
Clostridioides_3HAD120		0.000759667	Reaction abundance genus	0.000727688	0.000782725	0.000202529	0.000547628
Comamonas_3HAD120		0.00233258	Reaction abundance genus	0.000596726	0.000776443	0.000284897	0.0016235
Coprococcus_3HAD120		0.000677267	Reaction abundance genus	0.00371591	0.00331498	0.00181842	0.0031253
Dorea_3HAD120		0.0136492	Reaction abundance genus	0.00496122	0.00521443	0.00348554	0.00688462
Erysipelatoclostridium_3HAD120		6.37249e-06	Reaction abundance genus	0.00475403	0.014069	0.00067822	0.00202547
Escherichia_3HAD120		0.0247951	Reaction abundance genus	6.47988e-05	0.000193703	0.0280814	0.0922572
Eubacterium_3HAD120		2.4188e-06	Reaction abundance genus	0.0313634	0.0302934	0.00662458	0.0123321
Faecalitalea_3HAD120		0.0042144	Reaction abundance genus	0.00102351	0.000670064	0.000641111	0.00119273
Klebsiella_3HAD120		0.0324258	Reaction abundance genus	0	0	0.00760499	0.0255291
Kytococcus_3HAD120		2.16458e-05	Reaction abundance genus	0.000469636	0.000950646	2.76008e-05	0.000140278
Lachnospira_3HAD120		0.00348436	Reaction abundance genus	0.00176607	0.00214399	0.00137878	0.00311566
Lysinibacillus_3HAD120		0.000108802	Reaction abundance genus	0.00077285	0.000532878	0.000312763	0.000658052
Megamonas_3HAD120		0.0268082	Reaction abundance genus	0.00542586	0.0249354	7.19698e-05	0.000379911
Paeniclostridium_3HAD120		0.000269176	Reaction abundance genus	0.00243869	0.00125337	0.00330248	0.0135216
Parabacteroides_3HAD120		0.0245969	Reaction abundance genus	0.0253152	0.0229224	0.0167331	0.0295709
Parasutterella_3HAD120		0.0225894	Reaction abundance genus	0.000142467	0.000412164	1.21988e-05	0.000111136
Porphyromonas_3HAD120		0.0245969	Reaction abundance genus	0.000382858	0.000834118	3.21058e-05	0.000185777
Prevotella_3HAD120		0.000447812	Reaction abundance genus	0.0985428	0.249577	0.002624	0.0201809
Rhodococcus_3HAD120		2.22364e-06	Reaction abundance genus	0.00526259	0.00687793	0.00116101	0.00275207
Roseburia_3HAD120		2.59193e-06	Reaction abundance genus	0.0322804	0.0395636	0.00557547	0.0189551
Ruminiclostridium_3HAD120		0.00797218	Reaction abundance genus	0.00942362	0.00692211	0.00658186	0.012611
Ruminococcus_3HAD120		0.00984839	Reaction abundance genus	0.0518767	0.0494276	0.0385134	0.0862857
Blautia_3HAD121		0.0170381	Reaction abundance genus	0.00519803	0.00726022	0.00345812	0.00887224
Butyricimonas_3HAD121		0.0450507	Reaction abundance genus	0.00197307	0.00288175	0.000533558	0.00120845
Erysipelatoclostridium_3HAD121		0.0281072	Reaction abundance genus	0.000490582	0.000842607	0.00012327	0.000424943
Faecalitalea_3HAD121		0.0042144	Reaction abundance genus	0.00102351	0.000670064	0.000641111	0.00119273
[truncated: 39,153 more rows]

## Sheet: Supplementary_Table_4b
Supplementary Table 4b: Computed features that were significantly different between dysbiotic (far cluster) and non-dysbiotic (near cluster) IBD microbiome models.
Shown are net secretion flux, net uptake flux, qualitative reaction presence, total reaction abundance, reaction abundance on phylum level, reaction abundance on genus level, subsystem abundance, and strain-level contributions to metabolites.
Computed feature	Description	p-value	Type	Average IBD dysbiotic	SD IBD dysbiotic	Average IBD nondysbiotic	SD IBD nondysbiotic
EX_12dhchol[fe]	12-Dehydrocholate	3.656e-05	Net secretion flux	7.56794	8.89718	17.37	5.26874
EX_12ppd_S[fe]	(S)-propane-1,2-diol	0.0121063	Net secretion flux	20.375	29.9604	1.27318	3.97334
EX_13ppd[fe]	Propane-1,3-diol	0.00111645	Net secretion flux	20.4439	29.9116	1.29448	3.97543
EX_15dap[fe]	1,5-Diaminopentane	3.62104e-05	Net secretion flux	83.9201	98.5536	4.89159	9.63588
EX_26dap_M[fe]	meso-2,6-Diaminoheptanedioate	1.76359e-05	Net secretion flux	11.5618	13.5948	43.3133	41.0972
EX_2hyoxplac[fe]	2-Hydroxyphenylacetate	0.0126484	Net secretion flux	0.0078975	0.0271877	0.00876952	0.0319447
EX_2obut[fe]	2-Oxobutanoate	0.0019623	Net secretion flux	87.8472	72.0449	151.77	67.8094
EX_3mop[fe]	3-methyl-2-oxopentanoate	0.000540585	Net secretion flux	65.3715	48.9408	29.0323	28.5456
EX_4abut[fe]	4-Aminobutanoate	0.0372226	Net secretion flux	120.261	97.2486	59.4681	61.9193
EX_4hbz[fe]	4-hydroxybenzoate	0.00014453	Net secretion flux	77.3083	94.8672	4.47349	10.613
EX_5mta[fe]	5-Methylthioadenosine	0.000106292	Net secretion flux	29.5582	27.58	2.49321	6.62611
EX_5mthf[fe]	5-Methyltetrahydrofolate	0.000540585	Net secretion flux	4.33903	6.37279	0.205887	0.631009
EX_Ser_Thr[fe]	protein-linked serine or threonine residue (O-glycosylation site)	1.15632e-06	Net secretion flux	4.55826	4.30354	8.85343	0.909752
EX_T_antigen[fe]	T antigen (core 1)	8.8302e-07	Net secretion flux	1.74005	1.48125	2.98231	0.140439
EX_Tn_antigen[fe]	Tn antigen	7.45494e-08	Net secretion flux	4.62101	4.30351	8.88707	0.896368
EX_acac[fe]	Acetoacetate	0.000699193	Net secretion flux	44.4162	51.0942	13.9088	19.3099
EX_acald[fe]	Acetaldehyde	1.14732e-05	Net secretion flux	282.123	86.7401	163.913	71.1987
EX_acgal[fe]	N-acetyl-D-galactosamine	6.56279e-08	Net secretion flux	6.14853	5.66199	15.4452	2.89932
EX_acgalglcur[fe]	Dimer GalNAc-GlcA	1.05471e-07	Net secretion flux	0.592938	1.39054	4.04108	1.89163
EX_acgalidour2s[fe]	Dimer GalNAc-IdoA2S	2.68783e-07	Net secretion flux	0.21942	0.366473	0.846642	0.347574
EX_acgalidour[fe]	Dimer GalNAc-IdoA	1.81564e-07	Net secretion flux	0.182309	0.338635	0.835236	0.357329
EX_acgam[fe]	N-acetyl-D-glucosamine	0.000260523	Net secretion flux	53.5832	82.7851	121.992	71.5806
EX_acmana[fe]	N-acetyl-D-mannosamine	1.99805e-07	Net secretion flux	0.248258	0.540627	7.21258	11.6014
EX_acnam[fe]	N-acetylneuraminate	3.9245e-06	Net secretion flux	1.74005	1.48125	2.9823	0.140439
EX_actn_R[fe]	(R)-Acetoin	2.585e-05	Net secretion flux	54.4268	54.1911	2.27325	4.28531
EX_ade[fe]	Adenine	0.0177385	Net secretion flux	37.8426	36.4856	58.1739	27.0484
EX_ahcys[fe]	S-Adenosyl-L-homocysteine	0.00524362	Net secretion flux	0.00168178	0.00583651	2.5281e-07	2.00661e-06
EX_akg[fe]	2-Oxoglutarate	3.40722e-06	Net secretion flux	117.665	94.9877	34.7102	51.8449
EX_ala_D[fe]	D-alanine	6.46879e-08	Net secretion flux	142.538	97.2383	24.9064	24.5116
EX_asp_L[fe]	L-aspartate	0.0433501	Net secretion flux	208.008	77.4476	162.297	76.0646
EX_bhb[fe]	(R)-3-hydroxybutyrate	0.000910889	Net secretion flux	21.4631	23.0745	7.55262	18.0156
EX_btd_RR[fe]	R_R__2_3_Butanediol	0.013707	Net secretion flux	18.1899	32.782	1.71203	3.90923
EX_chor[fe]	chorismate	3.27727e-08	Net secretion flux	3.07634	8.41438	33.138	23.5211
EX_cit[fe]	Citrate	3.86319e-05	Net secretion flux	80.2745	87.3139	17.1229	20.689
EX_coprost[fe]	Coprostanol	0.000761281	Net secretion flux	0.163407	0.386876	0	0
EX_core2[fe]	Core 2	8.78409e-07	Net secretion flux	0.6	0.502625	1	0
EX_core3[fe]	Core 3	8.78409e-07	Net secretion flux	0.6	0.502625	1	0
EX_core6[fe]	Core 6	8.78409e-07	Net secretion flux	0.6	0.502625	1	0
EX_cspg_a_degr[fe]	Dimer GalNAc4S-GlcA	2.06668e-07	Net secretion flux	0.437778	0.920539	2.468	1.10048
EX_cspg_ab_rest[fe]	Not degradable product CSABCPASE_A/B, Gal4S-Gal-Xyl-L-Ser-protein	1.79966e-07	Net secretion flux	0.337778	0.634597	1.66761	0.715531
EX_cspg_b_degr[fe]	Dimer GalNAc4S-IdoA2S	2.68783e-07	Net secretion flux	0.234098	0.375904	0.85229	0.34347
EX_cspg_c_degr[fe]	Dimer GalNAc6S-GlcA	1.79966e-07	Net secretion flux	0.337778	0.634597	1.66761	0.715531
EX_cspg_c_rest[fe]	Not degradable product CSABCPASE_C, Gal6S-Gal-Xyl-L-Ser-protein	2.68783e-07	Net secretion flux	0.22309	0.368513	0.848054	0.346314
EX_ctbt[fe]	crotonobetaine	3.86319e-05	Net secretion flux	25.3574	22.7813	1.7606	6.5946
EX_cytd[fe]	Cytidine	0.0467226	Net secretion flux	126.514	50.5022	115.016	19.4418
EX_dad_2[fe]	2-deoxyadenosine	0.0315826	Net secretion flux	87.2815	29.6789	74.3047	12.8335
EX_ddca[fe]	laurate	1.27471e-05	Net secretion flux	18.2587	14.2265	5.59831	5.24058
EX_diact[fe]	Diacetyl	3.12892e-05	Net secretion flux	53.0176	54.191	2.6375	5.15512
EX_dopa[fe]	Dopamine	8.58457e-05	Net secretion flux	7.90362	3.81842	2.83722	3.69166
EX_dtmp[fe]	dTMP	0.00358133	Net secretion flux	0.0478875	0.178628	1.01908	2.02109
EX_dttp[fe]	dTTP	7.78449e-06	Net secretion flux	0.00060695	0.00271436	0.00532685	0.00672158
EX_etoh[fe]	Ethanol	4.37956e-07	Net secretion flux	246.772	81.8531	105.29	62.0272
EX_fol[fe]	Folate	0.00613497	Net secretion flux	12.3561	17.7385	1.31813	2.6961
EX_fru[fe]	D-Fructose	0.000577455	Net secretion flux	183.519	86.6273	100.073	51.8525
EX_fum[fe]	Fumarate	3.62104e-05	Net secretion flux	210.686	104.722	89.6886	49.3784
EX_g6p[fe]	D-Glucose 6-phosphate	3.42695e-05	Net secretion flux	10.5753	6.17027	2.61986	4.59828
EX_gal[fe]	D-Galactose	0.000438449	Net secretion flux	6.84761	2.40246	9.02405	0.548189
EX_gam26s[fe]	Glucosamine 2,6-sulfate	2.06668e-07	Net secretion flux	0.202616	0.377893	0.82772	0.366182
EX_gam[fe]	D-Glucosamine	2.93146e-06	Net secretion flux	0.294125	0.899904	2.39752	1.58192
EX_gbbtn[fe]	gamma-butyrobetaine	3.86319e-05	Net secretion flux	25.3574	22.7813	1.7606	6.5946
EX_gcald[fe]	glycolaldehyde	0.00014453	Net secretion flux	39.9426	51.2889	2.75015	3.68287
EX_glcn[fe]	D-gluconate	7.45494e-08	Net secretion flux	80.6812	57.9935	11.1831	20.262
EX_glcur[fe]	D-glucuronate	1.6461e-06	Net secretion flux	0.829299	2.13635	6.51572	3.29011
EX_glu_L[fe]	L-glutamate	0.0162893	Net secretion flux	255.275	99.4347	189.723	56.1117
EX_gly[fe]	Glycine	0.023182	Net secretion flux	264.698	94.24	208.257	56.5196
EX_glyb[fe]	glycine betaine	4.39797e-06	Net secretion flux	29.0138	15.3646	6.93775	10.4709
EX_glyc[fe]	Glycerol	3.72333e-06	Net secretion flux	215.879	98.5398	77.7847	49.0937
EX_gua[fe]	Guanine	0.000233834	Net secretion flux	26.442	27.637	57.0936	27.1751
EX_h2s[fe]	Hydrogen sulfide	1.62069e-05	Net secretion flux	53.9057	18.0566	26.5466	20.0839
EX_ha_deg1[fe]	hyaluronan degradation product 1	3.27727e-08	Net secretion flux	0.134098	0.273493	0.85229	0.34347
EX_ha_pre1[fe]	hyaluronan biosynthesis, precursor 1	3.27727e-08	Net secretion flux	0.134098	0.273493	0.85229	0.34347
EX_hista[fe]	Histamine	6.76425e-06	Net secretion flux	58.7135	54.571	5.20566	11.1424
EX_hspg_degr_10[fe]	Product AS3TASE_HS2, GlcN2S-IdoA-GlcNAc-GlcA-Gal-Gal-Xyl-L-Ser (protein)	5.89724e-07	Net secretion flux	0.097063	0.239606	0.735376	0.398386
EX_hspg_degr_11[fe]	Product GAM2STASE_HS3, GlcN-IdoA-GlcNAc-GlcA-Gal-Gal-Xyl-L-Ser (protein)	8.51887e-07	Net secretion flux	0.0876505	0.232272	0.707189	0.402827
EX_hspg_degr_12[fe]	Product GLCNACASE_HS2, GlcA-GlcNAc-IdoA-Gal-Gal-Xyl-L-Ser (protein)	8.51887e-07	Net secretion flux	0.0876505	0.232272	0.707189	0.402827
EX_hspg_degr_13[fe]	Product GLCAASE_HS, GlcNAc-IdoA-Gal-Gal-Xyl-L-Ser (protein)	8.51887e-07	Net secretion flux	0.0876495	0.232271	0.707189	0.402827
EX_hspg_degr_1[fe]	Product 1 HEPARL1_e, IdoA-GlcN2,6diS-GlcA-GlcN2,3,6triS	2.06668e-07	Net secretion flux	0.202616	0.377893	0.82772	0.366182
EX_hspg_degr_2[fe]	Product 2 HEPARL1_e, IdoA2S-GlcN2,6diS-IdoA2S-GlcNAc3S-GlcA-Gal-Gal-Xyl-L-Ser (protein)	2.06668e-07	Net secretion flux	0.202616	0.377893	0.82772	0.366182
EX_hspg_degr_3[fe]	Product IDOURASE_HS1, GlcN2,6diS-GlcA-GlcN2,3,6triS	2.45593e-07	Net secretion flux	0.168411	0.333616	0.817377	0.371991
EX_hspg_degr_4[fe]	Product AS6TASE_HS1, GlcN2S-GlcA-GlcN2,3diS	2.26674e-07	Net secretion flux	0.1253	0.271527	0.781755	0.381534
EX_hspg_degr_5[fe]	Product AS3TASE_HS1, GlcN2S-GlcA-GlcN2S	2.48771e-07	Net secretion flux	0.11275	0.255688	0.762674	0.391233
EX_hspg_degr_6[fe]	Product GAM2STASE_HS2, GlcN-GlcA-GlcN	8.51887e-07	Net secretion flux	0.0876505	0.232272	0.707189	0.402827
EX_hspg_degr_7[fe]	Product IS2TASE_HS1, IdoA-GlcN2,6diS-IdoA-GlcNAc3S-GlcA-Gal-Gal-Xyl-L-Ser (protein)	2.26674e-07	Net secretion flux	0.144124	0.299249	0.791431	0.378305
EX_hspg_degr_8[fe]	Product IDOURASE_HS2, GlcN2,6diS-IdoA-GlcNAc3S-GlcA-Gal-Gal-Xyl-L-Ser (protein)	2.26674e-07	Net secretion flux	0.1253	0.271527	0.781755	0.381534
EX_hspg_degr_9[fe]	Product AS6TASE_HS2, GlcN2S-IdoA-GlcNAc3S-GlcA-Gal-Gal-Xyl-L-Ser (protein)	2.48771e-07	Net secretion flux	0.11275	0.255688	0.762674	0.391233
EX_idon_L[fe]	L-Idonate	3.64003e-05	Net secretion flux	8.62162	12.7447	0.229667	0.646162
EX_idour[fe]	L-iduronate	2.45593e-07	Net secretion flux	0.398547	0.745979	2.33905	1.09202
EX_ile_L[fe]	L-isoleucine	6.52464e-05	Net secretion flux	203.264	117.864	77.613	49.1775
EX_ins[fe]	Inosine	0.0425077	Net secretion flux	99.1607	37.0214	85.1432	16.4561
EX_isobut[fe]	Isobutyrate, 2-Methylpropanoate	5.71012e-05	Net secretion flux	57.6084	90.7671	148.092	75.8925
EX_isocapr[fe]	Isocaproate	4.60125e-05	Net secretion flux	52.4224	81.1975	143.866	60.6646
EX_isoval[fe]	Isovalerate, 3-Methylbutanoate	4.76461e-05	Net secretion flux	26.2427	40.658	71.9563	30.3323
EX_lac_L[fe]	L-lactate	1.05471e-07	Net secretion flux	246.69	114.679	52.0351	41.9721
EX_leu_L[fe]	L-leucine	0.0154276	Net secretion flux	283.565	100.668	239.179	69.1182
EX_mal_L[fe]	L-malate	7.45494e-08	Net secretion flux	139.726	105.389	25.2598	24.7833
EX_meoh[fe]	methanol	8.78409e-07	Net secretion flux	0.635811	2.29684	8.43194	6.79701
EX_ncam[fe]	Nicotinamide	1.76678e-07	Net secretion flux	2.02514	5.73351	24.6059	23.3466
EX_oaa[fe]	Oxaloacetate	0.000239591	Net secretion flux	15.4389	30.4338	1.23855	4.74461
EX_oxa[fe]	oxalate(2-)	7.35308e-06	Net secretion flux	33.5032	34.0441	3.02761	5.96541
EX_pac[fe]	phenylacetate	0.0107722	Net secretion flux	40.3289	73.3615	29.6005	32.9374
EX_phe_L[fe]	L-phenylalanine	3.62104e-05	Net secretion flux	206.825	69.1039	137.797	36.2883
EX_phenol[fe]	Phenol	7.45494e-08	Net secretion flux	0.252415	1.12883	5.62308	4.80346
EX_ptrc[fe]	Putrescine	0.00285543	Net secretion flux	142.168	90.0059	66.7401	48.1404
EX_pydx[fe]	Pyridoxal	0.000531649	Net secretion flux	2.4884e-05	0.000111285	0.0121339	0.0354713
EX_pydxn[fe]	Pyridoxine	8.86568e-06	Net secretion flux	0.0956905	0.149972	0.299994	0.0787401
EX_pyr[fe]	Pyruvate	0.00790422	Net secretion flux	38.9725	57.5381	9.38444	8.33071
EX_rib_D[fe]	D-ribose	3.27727e-08	Net secretion flux	190.766	82.6367	38.3081	40.2492
EX_sT_antigen[fe]	sialyl-T antigen	8.78409e-07	Net secretion flux	0.6	0.502625	1	0
EX_so4[fe]	sulfate	7.78449e-06	Net secretion flux	1.56657	4.23526	11.5445	6.95234
EX_spmd[fe]	Spermidine	0.000106292	Net secretion flux	29.5615	27.5861	2.49345	6.62641
EX_srtn[fe]	Serotonin	8.58457e-05	Net secretion flux	7.90362	3.81842	2.83722	3.69166
EX_taur[fe]	Taurine	0.023849	Net secretion flux	19.2159	2.84019	20	0
EX_thf[fe]	5,6,7,8-Tetrahydrofolate	0.000577455	Net secretion flux	4.23376	6.30518	0.202121	0.628361
EX_tma[fe]	trimethylamine	0.00229232	Net secretion flux	22.6183	17.2206	7.47516	6.80775
EX_tmao[fe]	Trimethylamine N-oxide	0.00833203	Net secretion flux	16.1192	16.0749	4.52578	5.08467
EX_trp_L[fe]	L-tryptophan	0.00340045	Net secretion flux	97.0659	61.5976	40.6184	23.0003
EX_trypta[fe]	Tryptamine	1.18855e-05	Net secretion flux	62.4317	62.9078	4.83688	10.2403
EX_tsul[fe]	thiosulfate(2-)	0.00242576	Net secretion flux	0	0	0.190975	0.586002
EX_tym[fe]	Tyramine	1.14732e-05	Net secretion flux	74.4487	78.8623	5.21391	11.1912
EX_tyr_L[fe]	L-tyrosine	1.40966e-06	Net secretion flux	179.783	69.7697	77.8527	37.3763
EX_xan[fe]	Xanthine	0.00264116	Net secretion flux	9.69044	12.6465	1.65364	3.93936
EX_xtsn[fe]	xanthosine	0.000106106	Net secretion flux	42.8522	46.9698	2.72296	8.38143
EX_26dap_M[fe]	meso-2,6-Diaminoheptanedioate	0.00170585	Net uptake flux	0.000296678	0.000804663	0	0
EX_chsterol[fe]	cholesterol	0.00170585	Net uptake flux	0.138762	0.316186	0	0
EX_dttp[fe]	dTTP	2.63106e-05	Net uptake flux	0.000242785	0.00108577	0.00213074	0.00268863
EX_etoh[fe]	Ethanol	2.11215e-06	Net uptake flux	173.532	33.3066	99.6868	48.5388
EX_fe2[fe]	Fe2+	7.21456e-08	Net uptake flux	0.0445015	0.0375951	0.0861034	0.0102833
EX_fe3[fe]	Fe3+	8.86416e-06	Net uptake flux	0.00875951	0.00200002	0.00645072	0.00100313
EX_hdca[fe]	Hexadecanoate (n-C16:0)	0.000282882	Net uptake flux	54.8314	25.1964	72.0956	7.57796
EX_ile_L[fe]	L-isoleucine	0.0279582	Net uptake flux	22.1601	3.42595	18.4449	6.61121
EX_leu_L[fe]	L-leucine	7.21456e-08	Net uptake flux	20.0977	14.7631	36.757	3.42686
EX_lys_L[fe]	L-lysine	0.000778302	Net uptake flux	20.1489	10.5871	7.9715	6.5153
EX_mqn7[fe]	Menaquinone 7	0.000778302	Net uptake flux	0.000218697	0.000280988	0.000539434	0.000394741
EX_nac[fe]	Nicotinate	7.74241e-07	Net uptake flux	0.105024	0.117509	0.235344	0.0520509
EX_ncam[fe]	Nicotinamide	0.00825003	Net uptake flux	0.081494	0.0547363	0.110876	0.0249918
EX_nmn[fe]	NMN	5.96115e-05	Net uptake flux	9.93063e-05	0.000148276	0.00102781	0.00141536
EX_ocdcea[fe]	octadecenoate (n-C18:1)	2.63106e-05	Net uptake flux	1.72989	5.96265	5.30517	5.99247
EX_phe_L[fe]	L-phenylalanine	0.000818982	Net uptake flux	6.03901	7.356	13.7641	4.4036
EX_ppi[fe]	Diphosphate	0.0390893	Net uptake flux	9.7655e-05	0.000436726	0.00108424	0.00342054
EX_pydam[fe]	Pyridoxamine	3.77146e-05	Net uptake flux	0.000429213	0.000531104	0.00131181	0.000792349
EX_pydxn[fe]	Pyridoxine	0.00250184	Net uptake flux	0.00165214	0.000964955	0.00239562	0.000362957
EX_so4[fe]	sulfate	0.00115363	Net uptake flux	0.00105805	0.00121933	0.000166307	0.000489431
EX_sucr[fe]	Sucrose	0.00937516	Net uptake flux	155.348	26.5228	134.482	33.6006
EX_thm[fe]	Thiamin	0.0298844	Net uptake flux	1.5786	1.80553	0.0573234	0.248294
EX_ttdca[fe]	tetradecanoate (n-C14:0)	0.0089028	Net uptake flux	21.4637	6.71499	24.1691	1.4325e-14
12aHSDHe	12-alpha hydroxysteroid dehydrogenase, NAD+ dependent, cholate specific	0.000120345	Reaction presence	0.65	0.48936	0.984127	0.125988
13PPDHr	1,3-propanediol dehydrogenase, reversible	0.0092265	Reaction presence	0.9	0.307794	0.507937	0.503953
13PPDt	1,3-propanediol transporter via diffusion	0.0092265	Reaction presence	0.9	0.307794	0.507937	0.503953
2HYDOGCOAD	2-hydroxyglutaryl-CoA dehydratase	0.00247702	Reaction presence	0.55	0.510418	0.904762	0.295901
2HYDOGCOAT	(E)-Glutaconate CoA-transferase (2-hydroxyglutarate)	0.00247702	Reaction presence	0.55	0.510418	0.904762	0.295901
2HYDOGDH	2-hydroxyglutarate dehydrogenase	0.00247702	Reaction presence	0.55	0.510418	0.904762	0.295901
2MMALD	(R)-2-methylmalate dehydratase	3.05964e-07	Reaction presence	0.45	0.510418	0.984127	0.125988
2MMALD2	3-isopropylmalate/(R)-2-methylmalate dehydratase	3.05964e-07	Reaction presence	0.45	0.510418	0.984127	0.125988
2OMMBOX	oxidoreductase	0.0306459	Reaction presence	0.75	0.444262	0.952381	0.214669
2OMPHH	2-octaprenyl-6-methoxyphenol hydroxylase	0.0306459	Reaction presence	0.75	0.444262	0.952381	0.214669
2S6HCC	2 succinyl 6 hydroxy 2 4 cyclohexadiene 1 carboxylate synthase	8.0869e-05	Reaction presence	0.7	0.470162	1	0
35DACAPDH	L-3,5-diaminohexanoate dehydrogenase	0.0228956	Reaction presence	0.45	0.510418	0.777778	0.419079
36DAHXI	(3S)-3,6-Diaminohexanoate 5,6-aminomutase	1.4137e-06	Reaction presence	0.5	0.512989	0.984127	0.125988
3BTCOAI	Vinylacetyl-CoA delta3-delta2-isomerase	0.000120345	Reaction presence	0.65	0.48936	0.984127	0.125988
3HBCD	3-hydroxybutyryl-CoA dehydratase	0.000120345	Reaction presence	0.65	0.48936	0.984127	0.125988
3MASPL	Methylaspartase	0.00181173	Reaction presence	0.75	0.444262	0.285714	0.455383
4HBNOX	4-Hydroxybutanoate:NAD+ oxidoreductase	0.00062633	Reaction presence	0.65	0.48936	0.968254	0.176731
4HPRO_LTt	trans-4-hydroxy-L-proline transport	0.0111903	Reaction presence	0.75	0.444262	0.968254	0.176731
5A3OHEXCLE	3-keto-5-aminohexanoate cleavage enzyme	0.0228956	Reaction presence	0.45	0.510418	0.777778	0.419079
5DGLCNR	5-dehydro-D-gluconate reductase	0.0092265	Reaction presence	0.85	0.366348	1	0
ACCOAC2	Acetyl-CoA carbolylase	0.0092265	Reaction presence	0.15	0.366348	0	0
ACCOAL2	Acetate:CoA ligase (ADP-forming)	2.22244e-05	Reaction presence	0.25	0.444262	0.825397	0.382677
ACCOAT	acetyl-CoA: 4-hydroxybutanoate CoA transferase	0.000637007	Reaction presence	0.7	0.470162	0.984127	0.125988
ACGALt2r	N-acetylgalactosamine reversible transport via proton symport	0.0414798	Reaction presence	0.9	0.307794	1	0
ACGAMH	N-Acetyl-D-glucosamine amidohydrolase	1.4137e-06	Reaction presence	0.45	0.510418	0.968254	0.176731
ACMANAtr	N-acetyl-D-mannosamine proton symport	1.4104e-07	Reaction presence	0.25	0.444262	0.920635	0.272479
ACNAMt2r	N-acetylneuraminate proton symport, reversible	6.47435e-08	Reaction presence	0	0	0.793651	0.407935
ACOAD1fi	acyl-CoA dehydrogenase (butanoyl-CoA)	0.0260315	Reaction presence	0.5	0.512989	0.190476	0.395831
ACOAD1i	acyl-CoA dehydrogenase (butanoyl-CoA)	1.62546e-05	Reaction presence	0.65	0.48936	1	0
ACOAD6rev	acyl-CoA dehydrogenase (tetradecanoyl-CoA), reversed	0.00609793	Reaction presence	0.8	0.410391	0.380952	0.489522
ACOAD7i	acyl-CoA dehydrogenase (hexadecanoyl-CoA), irreversible	0.00609793	Reaction presence	0.8	0.410391	0.380952	0.489522
ACS2	Acetyl Coenzyme A Synthase (Propionate)	0.0399015	Reaction presence	0.5	0.512989	0.206349	0.407935
ACTD	acetoin dehydrogenase	0.0212819	Reaction presence	0.95	0.223607	0.619048	0.489522
ADCOBASr	adenosylcobinamide amidohydrolase	0.000222525	Reaction presence	0.5	0.512989	0.920635	0.272479
ADXFTDA	Aminodeoxyfutalosine deaminase	0.0169687	Reaction presence	0	0	0.31746	0.469227
ADXFTSNT	Aminodeoxyfutalosine synthase	0.0277509	Reaction presence	0.05	0.223607	0.365079	0.48532
AHCYSNS	S-adenosylhomocysteine nucleosidase	0.00220988	Reaction presence	0.8	0.410391	1	0
AHCYSts	Transport of S-adenosyl-L-homocysteine, secretion	0.0125488	Reaction presence	0.2	0.410391	0.015873	0.125988
AKGMAL	alpha-ketoglutarate/malate transporter	0.0092265	Reaction presence	0.15	0.366348	0	0
ALAALAD	D-alanine-D-alanine dipeptidase	0.00061833	Reaction presence	0.25	0.444262	0.746032	0.438776
ALAS	5-aminolevulinate synthase	4.45379e-05	Reaction presence	0.45	0.510418	0.920635	0.272479
ALGD	GDP-D-mannose:NAD+ 6-oxidoreductase	6.03531e-06	Reaction presence	0.1	0.307794	0.746032	0.438776
AMAA	N-acetylmuramoyl-L-alanine amidase	8.0869e-05	Reaction presence	0.7	0.470162	1	0
AMAMTi	3-Aminopropanoate:2-oxoglutarate aminotransferase, irreversible	0.00538827	Reaction presence	0.5	0.512989	0.857143	0.352738
AMETDNAMT	S-Adenosyl-L-methionine DNA cytosine-5--methyltransferase	0.0148116	Reaction presence	0.55	0.510418	0.206349	0.407935
AMPN	AMP nucleosidase	0.0414798	Reaction presence	0.9	0.307794	1	0
ANOX	L-Arabinose:NAD+ 1-oxidoreductase	0.0169687	Reaction presence	0.7	0.470162	0.333333	0.475191
ARABASE3e	arabinotriose arabinosidase	0.0414798	Reaction presence	0.9	0.307794	1	0
ARABDt2	D-Arabinose transport via proton symport	0.00205468	Reaction presence	0	0	0.444444	0.500895
ARABINANASEe	Arabinan degradation, extracellular	4.1138e-06	Reaction presence	0.2	0.410391	0.825397	0.382677
ARABINOXYL_DEGe	Arabinoxylan degradation, gut microbiota specific	0.0414798	Reaction presence	0.8	0.410391	0.968254	0.176731
ARGt2r	L-arganine reversible transport via proton symport	0.0092265	Reaction presence	0.85	0.366348	1	0
AS3TASE_HS1	N-acetylglucosamine-3-sulfatase, heparin degradation	3.92654e-06	Reaction presence	0.25	0.444262	0.857143	0.352738
AS3TASE_HS2	N-acetylglucosamine-3-sulfatase, heparin degradation	3.92654e-06	Reaction presence	0.25	0.444262	0.857143	0.352738
AS6TASE_HS1	N-acetylglucosamine-6-sulfatase, heparin degradation	3.92654e-06	Reaction presence	0.25	0.444262	0.857143	0.352738
AS6TASE_HS2	N-acetylglucosamine-6-sulfatase, heparin degradation	3.92654e-06	Reaction presence	0.25	0.444262	0.857143	0.352738
ASADi	Aspartate-semialdehyde dehydrogenase (EC 1.2.1.11)	0.000429219	Reaction presence	0.4	0.502625	0.857143	0.352738
ASNabc	L-asparagine transport via ABC system	0.00220988	Reaction presence	0.2	0.410391	0	0
ASPNH4Li	L Aspartate ammonia ligase ADP forming, irreversible	0.0306459	Reaction presence	0.25	0.444262	0.047619	0.214669
ASPt2_2	Aspartate transport via proton symport (2 H)	0.0334994	Reaction presence	0.7	0.470162	0.365079	0.48532
ASPte	Diffusion of Aspartate into Blood	0.0334994	Reaction presence	0.7	0.470162	0.365079	0.48532
ATPS4r	ATP synthase (four protons for one ATP)	6.80267e-07	Reaction presence	0.1	0.307794	0.809524	0.395831
BCOAACT	butyrate---acetoacetate CoA-transferase	1.62546e-05	Reaction presence	0.65	0.48936	1	0
BGLC_DEGe	beta-glucan degradation, assumed extracellular	1.4104e-07	Reaction presence	0.05	0.223607	0.809524	0.395831
BTCOAACCOAT	Butyryl-CoA:acetate CoA-transferase	1.62546e-05	Reaction presence	0.65	0.48936	1	0
BTCOADH	Conversion of crotonoyl-CoA to butyryl-CoA by Bcd-Etf complex	8.0869e-05	Reaction presence	0.7	0.470162	1	0
BTNCL	biotin-carboxyl-carrier-protein:carbon-dioxide ligase (ADP-forming)	3.05964e-07	Reaction presence	0.45	0.510418	0.984127	0.125988
BUTCT	Acetyl-CoA:butyrate-CoA transferase	0.00061833	Reaction presence	0.5	0.512989	0.0952381	0.295901
BUTt2r	Butyrate Transport via Proton Symport, Reversible	0.0092265	Reaction presence	0.85	0.366348	1	0
CA3aHSDHe	3-alpha hydroxysteroid dehydrogenase, NAD+ dependent, cholate specific	0.0129814	Reaction presence	0.65	0.48936	0.920635	0.272479
CDCA3aHSDHe	3-alpha hydroxysteroid dehydrogenase, NAD+ dependent, chenodeoxycholate specific	0.0129814	Reaction presence	0.65	0.48936	0.920635	0.272479
CELLBK	beta-glucoside kinase, cellobiose kinase	0.0241993	Reaction presence	0.7	0.470162	0.349206	0.480548
CGLYt3_2_	Cys-Gly Transport in via Proton Symport	3.72168e-06	Reaction presence	0.6	0.502625	1	0
CHDHR	Chorismate dehydratase	0.0277509	Reaction presence	0.05	0.223607	0.365079	0.48532
CHOLK	Choline Kinase	0.0241993	Reaction presence	0.7	0.470162	0.349206	0.480548
CHORt	chorismate transport in/out via proton symport	1.13657e-06	Reaction presence	0.55	0.510418	1	0
CHSTEROLup	Cholesterol uptake (extracellular)	0.00220988	Reaction presence	0.2	0.410391	0	0
CHSTRedC	Cholesterol to coprotanol reduction, cytoplasmic	0.00220988	Reaction presence	0.2	0.410391	0	0
CHSTRedE	Cholesterol to coprostanol reduction, extracellular	0.00220988	Reaction presence	0.2	0.410391	0	0
CINNDO	Cinnamate dioxygenase	0.00597435	Reaction presence	0.75	0.444262	0.333333	0.475191
CINNMt2r	trans-Cinnamate transport in via proton symport reversible	0.00181173	Reaction presence	0.75	0.444262	0.285714	0.455383
CITMALL	Citramalate lyase	0.00181173	Reaction presence	0.75	0.444262	0.285714	0.455383
CITRAMALS	citramalate synthase	1.62546e-05	Reaction presence	0.65	0.48936	1	0
CITt11	Citrate transport in via Mn complex	0.00100349	Reaction presence	0	0	0.47619	0.503444
CITt15	Citrate transport in via Zn complex	0.00100349	Reaction presence	0	0	0.47619	0.503444
CITt2	citrate transport in via proton symport	0.0261712	Reaction presence	0.35	0.48936	0.0952381	0.295901
CLPNH180	cardiolipin hydrolase periplasm n C18 0	1.13657e-06	Reaction presence	0.05	0.223607	0.761905	0.429339
COBCOMOX	Coenzyme B:coenzyme M:methanophenazine oxidoreductase	3.72168e-06	Reaction presence	0.6	0.502625	1	0
CODH_ACS	CODH/Acetyl-CoA synthase (Wood-Ljundahl)	0.0480614	Reaction presence	0.45	0.510418	0.746032	0.438776
COPRT	Coprostanol export	0.00220988	Reaction presence	0.2	0.410391	0	0
CRNCDH	Carnityl-CoA dehydratse	0.00917077	Reaction presence	0.75	0.444262	0.349206	0.480548
CRNt7	Carnitine/butyrobetaine antiporter	0.00917077	Reaction presence	0.75	0.444262	0.349206	0.480548
CS4TASE	chondro-4-sulfatase	3.99391e-05	Reaction presence	0.35	0.48936	0.873016	0.33563
CS4TASE2	chondro-4-sulfatase	3.99391e-05	Reaction presence	0.35	0.48936	0.873016	0.33563
CS6TASE	chondro-6-sulfatase	3.99391e-05	Reaction presence	0.35	0.48936	0.873016	0.33563
CSABCASE_A_e	Chondroitin sulfate lyase ABC, CS_A	3.99391e-05	Reaction presence	0.35	0.48936	0.873016	0.33563
CSABCASE_B_e	Chondroitin sulfate lyase ABC, CS_B	3.99391e-05	Reaction presence	0.35	0.48936	0.873016	0.33563
CSABCASE_C_e	Chondroitin sulfate lyase ABC, CS_C	3.99391e-05	Reaction presence	0.35	0.48936	0.873016	0.33563
CYFO	Aerobic reductase, extracellular (Riboflavin)	4.1138e-06	Reaction presence	0.2	0.410391	0.825397	0.382677
CYNTt2	Cyanate transport via proton symport	0.0172964	Reaction presence	0.75	0.444262	0.380952	0.489522
CYTDt2	cytidine transport in via proton symport	0.00597435	Reaction presence	0.75	0.444262	0.333333	0.475191
CYTDt4	Cytidine Transport in via Sodium Symport	0.00107319	Reaction presence	0.75	0.444262	0.269841	0.447443
D5KGPA	2-Deoxy-5-keto-D-gluconate 6-phosphate aldolase	0.00875612	Reaction presence	0.7	0.470162	0.952381	0.214669
DACTt3	diacetyl transport out via proton antiport	0.0212819	Reaction presence	0.95	0.223607	0.619048	0.489522
DAPAT	Cadaverine aminotranferase	0.0312124	Reaction presence	0.8	0.410391	0.460317	0.502426
DEXTRAN40e	alpha-dextrin endo-1,6-alpha-glucosidase/ pullulanase	3.01848e-06	Reaction presence	0.2	0.410391	0.84127	0.368359
DH6NAOT4	1,4-dihydroxy-6-naphthoate octaprenyltransferase (predicted reaction)	0.0350659	Reaction presence	0.05	0.223607	0.349206	0.480548
DH6NPHS	1,4-dihydroxy-6-naphthoate synthase (predicted reaction)	0.0350659	Reaction presence	0.05	0.223607	0.349206	0.480548
DHCIND	2,3-dihydroxycinnamate dehydrogenase	0.00597435	Reaction presence	0.75	0.444262	0.333333	0.475191
DHPPD	2,3-dihydroxyphenylpropionate dehydrogenase	0.00597435	Reaction presence	0.75	0.444262	0.333333	0.475191
DMQMT2	3-demethylubiquinone-9 3-o-methyltransferase	0.0414798	Reaction presence	0.7	0.470162	0.920635	0.272479
DNMPPA	Dihydroneopterin monophosphate dephosphorylase	0.0432593	Reaction presence	0.65	0.48936	0.333333	0.475191
DPMVDc	Diphosphomevalonate Decarboxylase, Cytosol	0.0125367	Reaction presence	0.8	0.410391	0.412698	0.496274
DTMPt	dtmp[c] transport in/out via proton symport	0.0092265	Reaction presence	0.1	0.307794	0.492063	0.503953
DTTPti	dTTP irreversible uniport	1.13657e-06	Reaction presence	0.05	0.223607	0.761905	0.429339
DVPROTOCHLOROPH1	Divinylprotochlorophyllide synthesis 1	0.0350659	Reaction presence	0	0	0.269841	0.447443
DVPROTOCHLOROPH2	Divinylprotochlorophyllide synthesis 2	0.0350659	Reaction presence	0	0	0.269841	0.447443
DVPROTOCHLOROPH3	Divinylprotochlorophyllide synthesis 3	0.0350659	Reaction presence	0	0	0.269841	0.447443
DXFTOR	Dehypoxanthine futalosine:S-adenosyl-L-methionine oxidoreductase (cyclizing)	0.0350659	Reaction presence	0.05	0.223607	0.349206	0.480548
DXPRIi	1-deoxy-D-xylulose reductoisomerase	0.0241993	Reaction presence	0.7	0.470162	0.349206	0.480548
ESHCYS2_FPe	Extracellular electron shuttle, riboflavin to cysteine, F. prausnitzii specific	0.00062633	Reaction presence	0.65	0.48936	0.968254	0.176731
ESHCYS_FPe	Extracellular electron shuttle, cysteine to oxygen, F. prausnitzii specific	0.00062633	Reaction presence	0.65	0.48936	0.968254	0.176731
ESHGLU2_FPe	Extracellular electron shuttle, riboflavin to glutathione, F. prausnitzii specific	0.00062633	Reaction presence	0.65	0.48936	0.968254	0.176731
ESHGLU_FPe	Extracellular electron shuttle, glutathione to oxygen, F. prausnitzii specific	0.00062633	Reaction presence	0.65	0.48936	0.968254	0.176731
F1PPt	Fucose 1-phosphate transport via phosphate antiport	0.0414798	Reaction presence	0.8	0.410391	0.47619	0.503444
FA80ACPHi	fatty-acyl-ACP hydrolase	0.0433955	Reaction presence	0.75	0.444262	0.428571	0.498847
FACOAL160i	C160 Fatty Acid Activation	6.03531e-06	Reaction presence	0.1	0.307794	0.746032	0.438776
FACOAL180i	C180 Fatty Acid Activation	0.000889074	Reaction presence	0.4	0.502625	0.84127	0.368359
FACOAL181i	C181 Fatty Acid Activation	6.03531e-06	Reaction presence	0.1	0.307794	0.746032	0.438776
FADRx	FAD reductase	0.00168807	Reaction presence	0.35	0.48936	0.793651	0.407935
FDHfdx	Formate Dehydrogenase(Ferredoxin dependent)	0.0480614	Reaction presence	0.45	0.510418	0.746032	0.438776
FDNADOX_H	Ferredoxin:NAD oxidoreductase, generating a proton motive force	8.0869e-05	Reaction presence	0.7	0.470162	1	0
FDOXR	Ferredoxin--nitrite reductase (EC 1.7.7.1)	0.0433955	Reaction presence	0.25	0.444262	0.571429	0.498847
FLVRxe	flavin reductase (NAD), extracellular	3.07418e-08	Reaction presence	0.2	0.410391	0.920635	0.272479
FOLR3	tetrahydrofolate NAD oxidoreductase	0.00578862	Reaction presence	0.65	0.48936	0.936508	0.245805
FOLabc	Folate transport via ECF transporter	0.0125488	Reaction presence	0.8	0.410391	0.984127	0.125988
FRDPS	Farnesyl diphosphate synthase	8.37247e-10	Reaction presence	0.05	0.223607	0.888889	0.316794
FRUASE1	Intracellular endofructanase	4.44105e-05	Reaction presence	0.25	0.444262	0.809524	0.395831
FTCD	formimidoyltransferase cyclodeaminase	3.72168e-06	Reaction presence	0.6	0.502625	1	0
FTHD	Futalosine hydrolase	0.0169687	Reaction presence	0	0	0.31746	0.469227
FUMt	Fumarate transport via diffusion	0.0334994	Reaction presence	0.7	0.470162	0.365079	0.48532
G15LACH	D-Glucono-1,5-lactone lactonohydrolase	0.0092265	Reaction presence	0.85	0.366348	1	0
G16BPSi	3 phospho D glyceroyl phosphate alpha D glucose 1 phosphate 6 phosphotransferase	0.00178	Reaction presence	0.45	0.510418	0.857143	0.352738
G1PCT	Glucose-1-phosphate cytidylyltransferase (EC 2.7.7.33)	0.00220988	Reaction presence	0.8	0.410391	1	0
G1PPT	D Glucose 1 phosphate D glucose 1 phosphate 6 phosphotransferase	0.00178	Reaction presence	0.45	0.510418	0.857143	0.352738
G3PD8	glycerol 3 phosphate dehydrogenase FAD	0.0125488	Reaction presence	0.8	0.410391	0.984127	0.125988
G3PO	glycerol 3 phosphate oxidase	0.00264229	Reaction presence	0.6	0.502625	0.190476	0.395831
G6Pt6_2	Glucose-6-phosphate transport via phosphate antiport	0.0414798	Reaction presence	0.8	0.410391	0.47619	0.503444
GALASE_HSe	Extracellular beta-galactosidase, heparin degradation	3.92654e-06	Reaction presence	0.25	0.444262	0.857143	0.352738
GALASE_OGLYCAN1e	Beta-galactosidase, mucin-type O-glycans, extracellular	3.72168e-06	Reaction presence	0.6	0.502625	1	0
GALASE_OGLYCAN2e	Beta-galactosidase, mucin-type O-glycans, extracellular	3.72168e-06	Reaction presence	0.6	0.502625	1	0
GALASE_OGLYCAN3e	Beta-galactosidase, mucin-type O-glycans, extracellular	3.72168e-06	Reaction presence	0.6	0.502625	1	0
GALCTND	galactonate dehydratase	0.0334994	Reaction presence	0.75	0.444262	0.412698	0.496274
GALMANNAN_DEGe	Galactomannan degradation, assumed extracellular	0.000429219	Reaction presence	0.4	0.502625	0.857143	0.352738
GALNACASE_OGLYCAN1e	N-acetylgalactosaminidase, mucin-type O-glycans, extracellular	3.72168e-06	Reaction presence	0.6	0.502625	1	0
GALNACASE_OGLYCAN2e	N-acetylgalactosaminidase, mucin-type O-glycans, extracellular	3.72168e-06	Reaction presence	0.6	0.502625	1	0
GALNACASE_OGLYCAN3e	N-acetylgalactosaminidase, mucin-type O-glycans, extracellular	3.72168e-06	Reaction presence	0.6	0.502625	1	0
GALUi	UTP-glucose-1-phosphate uridylyltransferase (irreversible)	1.4137e-06	Reaction presence	0.5	0.512989	0.984127	0.125988
GAM2STASE_HS1	N-sulfoglucosamine sulfohydrolase, heparin degradation	3.92654e-06	Reaction presence	0.25	0.444262	0.857143	0.352738
GAM2STASE_HS2	N-sulfoglucosamine sulfohydrolase, heparin degradation	3.92654e-06	Reaction presence	0.25	0.444262	0.857143	0.352738
GAM2STASE_HS3	N-sulfoglucosamine sulfohydrolase, heparin degradation	3.92654e-06	Reaction presence	0.25	0.444262	0.857143	0.352738
GAMt2r	glucosamine transport (proton symport)	0.00220988	Reaction presence	0.8	0.410391	1	0
GLCAASE8e	beta-glucuronidase, hyaluronan degradation	2.53712e-06	Reaction presence	0.25	0.444262	0.873016	0.33563
GLCAASE9e	beta-glucuronidase, hyaluronan degradation	2.53712e-06	Reaction presence	0.25	0.444262	0.873016	0.33563
GLCAASE_HSe	Beta-glucuronidase, heparin degradation	3.92654e-06	Reaction presence	0.25	0.444262	0.857143	0.352738
GLCAASEe	beta-glucuronidase/ chondroitinase	3.99391e-05	Reaction presence	0.35	0.48936	0.873016	0.33563
GLCMANNAN_DEGe	Glucomannan degradation, assumed extracellular	0.000889074	Reaction presence	0.4	0.502625	0.84127	0.368359
GLCNACASE_HS1	Alpha-N-acetylglucosaminidase, heparin degradation	3.92654e-06	Reaction presence	0.25	0.444262	0.857143	0.352738
GLCNACASE_HS2	Alpha-N-acetylglucosaminidase, heparin degradation	3.92654e-06	Reaction presence	0.25	0.444262	0.857143	0.352738
GLCNACASE_OGLYCAN1e	N-acetylglucosaminidase, mucin-type O-glycans, extracellular	3.72168e-06	Reaction presence	0.6	0.502625	1	0
GLCNACASE_OGLYCAN2e	N-acetylglucosaminidase, mucin-type O-glycans, extracellular	3.72168e-06	Reaction presence	0.6	0.502625	1	0
GLCNACASE_OGLYCAN3e	N-acetylglucosaminidase, mucin-type O-glycans, extracellular	3.72168e-06	Reaction presence	0.6	0.502625	1	0
GLCNACASE_OGLYCAN4e	N-acetylglucosaminidase, mucin-type O-glycans, extracellular	3.72168e-06	Reaction presence	0.6	0.502625	1	0
GLCNACASE_OGLYCAN5e	N-acetylglucosaminidase, mucin-type O-glycans, extracellular	3.72168e-06	Reaction presence	0.6	0.502625	1	0
GLCNACASE_OGLYCAN6e	N-acetylglucosaminidase, mucin-type O-glycans, extracellular	3.72168e-06	Reaction presence	0.6	0.502625	1	0
GLCOAS	glutaryl-CoA synthetase	0.0312124	Reaction presence	0.8	0.410391	0.460317	0.502426
GLUM	Glutamate mutase	0.00181173	Reaction presence	0.75	0.444262	0.285714	0.455383
GLUTACCOADC	Glutaconyl-CoA decarboxylase	0.00247702	Reaction presence	0.55	0.510418	0.904762	0.295901
GLUTARCOAT	(E)-Glutaconate CoA-transferase (glutarate)	0.00247702	Reaction presence	0.55	0.510418	0.904762	0.295901
GLUTARt2r	Glutarate transport via proton symport, reversible	0.00247702	Reaction presence	0.55	0.510418	0.904762	0.295901
GLUTCOADH	Glutaryl-CoA dehydrogenase	0.00247702	Reaction presence	0.55	0.510418	0.904762	0.295901
GLYB_R	Betaine reductase	0.000358947	Reaction presence	0.55	0.510418	0.936508	0.245805
GLYC3Pti	glycerol-3-phosphate transport in via proton symport irreversible	0.000178768	Reaction presence	0.4	0.502625	0.873016	0.33563
GLYCDH	Glycerol dehydratase	0.0156176	Reaction presence	0.65	0.48936	0.285714	0.455383
GLYH	Glycerol hydro-lyase	0.0156176	Reaction presence	0.65	0.48936	0.285714	0.455383
GLYR	Glycine reductase	0.000358947	Reaction presence	0.55	0.510418	0.936508	0.245805
GLYt2	glycine transport in via proton symport	0.000120345	Reaction presence	0.6	0.502625	0.968254	0.176731
GTHOXti3	oxidized glutathione irreversible uniport	1.4137e-06	Reaction presence	0.5	0.512989	0.984127	0.125988
H2SO	Hydrogen sulfide oxidation	0.000128082	Reaction presence	0.45	0.510418	0.904762	0.295901
HCYSHSL	L-Homocysteine hydrogen-sulfide-lyase (deaminating)	0.0092265	Reaction presence	0.1	0.307794	0.492063	0.503953
HDCAt2	Hexadecanoate transport via proton symport	0.0414798	Reaction presence	0.9	0.307794	1	0
HEPARL1_e	Heparin Lyase I, extracellular	3.92654e-06	Reaction presence	0.25	0.444262	0.857143	0.352738
HMGCOAS	Hydroxymethylglutaryl CoA synthase	0.0070578	Reaction presence	0.95	0.223607	0.555556	0.500895
HOMOGALASEe	Homogalacturonan degradation (citrus HG, 100 residues)	2.53712e-06	Reaction presence	0.25	0.444262	0.873016	0.33563
HYDFDN2rfdx	Ferredoxin NADPH linked hydrogenase	0.0480614	Reaction presence	0.45	0.510418	0.746032	0.438776
HYDFDNrfdx	Ferredoxin NADH linked hydrogenase	0.0480614	Reaction presence	0.45	0.510418	0.746032	0.438776
HYPD	Hydroxyproline dehydratase	0.0111903	Reaction presence	0.75	0.444262	0.968254	0.176731
ICA3bHSDHe	3-beta hydroxysteroid dehydrogenase, NAD+ dependent, isocholate specific	2.41657e-05	Reaction presence	0.6	0.502625	0.984127	0.125988
ICDCA3bHSDHe	3-beta hydroxysteroid dehydrogenase, NAD+ dependent, isochenodeoxycholate specific	2.41657e-05	Reaction presence	0.6	0.502625	0.984127	0.125988
ICDHx	isocitrate dehydrogenase NAD	0.0160986	Reaction presence	0.6	0.502625	0.888889	0.316794
ICDHyr	isocitrate dehydrogenase (NADP)	1.4104e-07	Reaction presence	0.25	0.444262	0.920635	0.272479
IDONt2r	L-idonate transport via proton symport, reversible	0.00168807	Reaction presence	0.65	0.48936	0.206349	0.407935
IDOURASE	L-iduronidase	3.99391e-05	Reaction presence	0.35	0.48936	0.873016	0.33563
IDOURASE_HS1	Iduronidase, heparin degradation	3.92654e-06	Reaction presence	0.25	0.444262	0.857143	0.352738
IDOURASE_HS2	Iduronidase, heparin degradation	3.92654e-06	Reaction presence	0.25	0.444262	0.857143	0.352738
IDOURASE_HS3	Iduronidase, heparin degradation	3.92654e-06	Reaction presence	0.25	0.444262	0.857143	0.352738
INSK	Insosine Kinase	0.0312124	Reaction presence	0.8	0.410391	0.460317	0.502426
INULINASE	Inulin degradation by beta-2->1-fructanase	0.0092265	Reaction presence	0.85	0.366348	1	0
INULINASEe	Inulin degradation, extracellular	3.05964e-07	Reaction presence	0.45	0.510418	0.984127	0.125988
INULINabc	Inulin import through ABC transport system	0.0092265	Reaction presence	0.85	0.366348	1	0
IOR2	indolepyruvate ferredoxin oxidoreductase (phenylpyvurate)	0.000120345	Reaction presence	0.6	0.502625	0.968254	0.176731
IOR3	indolepyruvate ferredoxin oxidoreductase (hydroxyphenylpyvurate)	0.0111903	Reaction presence	0.75	0.444262	0.968254	0.176731
IPMD2	(2R,3S)-3-methylmalate:NAD+ oxidoreductase	3.05964e-07	Reaction presence	0.45	0.510418	0.984127	0.125988
IPPS	2-isopropylmalate synthase	0.000178768	Reaction presence	0.4	0.502625	0.873016	0.33563
IS2TASE	Iduronate 2-sulfatase	3.99391e-05	Reaction presence	0.35	0.48936	0.873016	0.33563
IS2TASE_HS1	Iduronate 2-sulfatase, heparin degradation	3.92654e-06	Reaction presence	0.25	0.444262	0.857143	0.352738
ISOBUTt2r	Isobutyrate transport via proton symport	8.0869e-05	Reaction presence	0.7	0.470162	1	0
ISOCAPRt2r	Isocaproate transport via proton symport	1.62546e-05	Reaction presence	0.65	0.48936	1	0
ISOVALt2r	Isovalerate transport via proton symport	1.62546e-05	Reaction presence	0.65	0.48936	1	0
KAS13	b-ketoacyl synthetase (octadecanoate)	3.76551e-05	Reaction presence	0	0	0.603175	0.493169
KAS16	3-hydroxy-myristoyl-ACP synthesis	1.62546e-05	Reaction presence	0.65	0.48936	1	0
KAS17rev	b-ketoacyl synthetase (n-C18:1), reversed	1.4104e-07	Reaction presence	0.25	0.444262	0.920635	0.272479
LACCOAD	Lactoyl-CoA dehydratase	0.0231342	Reaction presence	0.2	0.410391	0.555556	0.500895
LACCOAT	Lactoyl-CoA:propanoate CoA-transferase	0.0231342	Reaction presence	0.2	0.410391	0.555556	0.500895
LANOSTt	Lanosterol transport	8.37247e-10	Reaction presence	0.05	0.223607	0.888889	0.316794
LEUO	Leucine oxidation by gut bacteria	1.62546e-05	Reaction presence	0.65	0.48936	1	0
LEVANASE_1e	Extracellular levanase	4.44105e-05	Reaction presence	0.25	0.444262	0.809524	0.395831
LEVANASE_2e	Extracellular levanase	4.44105e-05	Reaction presence	0.25	0.444262	0.809524	0.395831
LEVANASE_3e	Extracellular levanase	4.44105e-05	Reaction presence	0.25	0.444262	0.809524	0.395831
LEVANASE_4e	Extracellular levanase	4.44105e-05	Reaction presence	0.25	0.444262	0.809524	0.395831
LEVANB_ABC	levanbiose transport	4.44105e-05	Reaction presence	0.25	0.444262	0.809524	0.395831
LICHN_DEGe	Lichenin degradation, assumed extracellular	2.23977e-05	Reaction presence	0.1	0.307794	0.714286	0.455383
LMN2e	laminaribiase (extracellular)	6.80267e-07	Reaction presence	0.3	0.470162	0.920635	0.272479
LMNe	Laminarinase (extracellular)	6.80267e-07	Reaction presence	0.3	0.470162	0.920635	0.272479
LYSt3r	L-lysine transport out via proton antiport reversible	0.000437029	Reaction presence	0.75	0.444262	1	0
MALFADO	(S)-Malate:FAD oxidoreductase	0.0306459	Reaction presence	0.25	0.444262	0.047619	0.214669
MALt2_2	Malate transport via proton symport (2 H)	0.0334994	Reaction presence	0.7	0.470162	0.365079	0.48532
MALt2r	L-malate reversible transport via proton symport	0.00264229	Reaction presence	0.75	0.444262	0.984127	0.125988
MAN1PT	mannose-1-phosphate guanylyltransferase	0.00178	Reaction presence	0.45	0.510418	0.857143	0.352738
MAN6Pt6_2	Mannose-6-phosphate transport via phosphate antiport	0.0414798	Reaction presence	0.8	0.410391	0.47619	0.503444
MANNANASEe	Alpha-mannan degradation, extracellular	3.07418e-08	Reaction presence	0.05	0.223607	0.84127	0.368359
MCITD	2-methylcitrate dehydratase	0.0231342	Reaction presence	0.8	0.410391	0.444444	0.500895
MEOHt2	Methanol Diffusion	0.000120345	Reaction presence	0.65	0.48936	0.984127	0.125988
MESCONH	Mesaconate hydratase	0.00181173	Reaction presence	0.75	0.444262	0.285714	0.455383
METR	Methyltetrahydrofolate:corrinoid/iron-sulfur protein methyltransferase (MeTr)	0.0480614	Reaction presence	0.45	0.510418	0.746032	0.438776
METSr	5-MethyltetrahydrofolateL-homocysteine S-methyltransferase	0.0125488	Reaction presence	0.8	0.410391	0.984127	0.125988
MI1PI	Myo-inositol-1-phosphate isomerase	0.0125488	Reaction presence	0.8	0.410391	0.984127	0.125988
MICITD	2-methylisocitrate dehydratase	0.0125488	Reaction presence	0.75	0.444262	0.365079	0.48532
MNLP	mannitol 1 phosphatase	0.00955858	Reaction presence	0.5	0.512989	0.15873	0.368359
MNLt6	mannitol transport in via proton symport	0.00538827	Reaction presence	0.5	0.512989	0.857143	0.352738
MSAS	3-oxopropanoate synthase	0.00538827	Reaction presence	0.5	0.512989	0.857143	0.352738
MTAP	5-Methylthioadenosine Phosphorylase	0.0414798	Reaction presence	0.8	0.410391	0.968254	0.176731
MTHFRfdx	5,10-methylenetetrahydrofolate reductase (Ferredoxin) Electron bifurcating	0.0480614	Reaction presence	0.45	0.510418	0.746032	0.438776
MTTH4MPTH	5,10-Methenyltetrahydromethanopterin 10-hydrolase (decyclizing)	0.0125488	Reaction presence	0.4	0.502625	0.761905	0.429339
N2OO	Nitrous-oxide:(acceptor) oxidoreductase (NO-forming)	0.0169687	Reaction presence	0.45	0.510418	0.142857	0.352738
NACHEX27e	beta-N-acetylhexosaminidase, hyaluronan degradation	2.53712e-06	Reaction presence	0.25	0.444262	0.873016	0.33563
NACabc	Nicotinic acid transport in via ABC transporter	0.000101416	Reaction presence	0.45	0.510418	0.047619	0.214669
NAMNPP	nicotinic acid mononucleotide pyrophosphorylase	0.0169687	Reaction presence	0.7	0.470162	0.333333	0.475191
NCAMt2r	Nicotinamide transport by proton symport reversible	2.09342e-05	Reaction presence	0.5	0.512989	0.952381	0.214669
NCPTRCA	N-Carbamoylputrescine amidase	0.0414798	Reaction presence	0.9	0.307794	1	0
NH4t4	ammonium transport out via K+ antiport	7.82715e-05	Reaction presence	0.2	0.410391	0.761905	0.429339
NICRNS	Nicotinate D-Ribonucleoside Kinase	0.0169687	Reaction presence	0.7	0.470162	0.333333	0.475191
NMNDA	nicotinamide-nucleotide amidase	0.0169687	Reaction presence	0.7	0.470162	0.333333	0.475191
NMNS	Nicotinamide Ribotide (NMN) Synthetase	0.0148116	Reaction presence	0.55	0.510418	0.206349	0.407935
NMNt7	NMN transport via NMN glycohydrolase	0.0286048	Reaction presence	0.6	0.502625	0.873016	0.33563
NPR	NADH peroxidase	1.62546e-05	Reaction presence	0.35	0.48936	0	0
OAAt2r	Oxaloacetate transport in via proton symport reversible	0.0067755	Reaction presence	0.65	0.48936	0.253968	0.438776
OCDCEAtr	Fatty Acid Transport via Diffusion	0.0092265	Reaction presence	0.85	0.366348	1	0
OCOAT1r	3-oxoacid CoA-transferase (Succinyl-CoA: acetoacetate)	1.13657e-06	Reaction presence	0.55	0.510418	1	0
OCTDPS	Octaprenyl pyrophosphate synthase	0.047927	Reaction presence	0.1	0.307794	0.396825	0.493169
OHEDH	2-oxo-hept-3-ene-1,7-dioate hydratase	0.0205833	Reaction presence	0.85	0.366348	0.492063	0.503953
OMMBLHX	2-Octaprenyl-3-methyl-6-methoxy-1,4-benzoquinol hydroxylase	0.00535392	Reaction presence	0.7	0.470162	0.285714	0.455383
OMPHHX	2-octaprenyl-6-methoxyphenol hydroxylase	0.00535392	Reaction presence	0.7	0.470162	0.285714	0.455383
OOR2r	2-oxoglutarate synthase (rev)	0.0414798	Reaction presence	0.9	0.307794	1	0
ORNt	ornithine transport via diffusion (extracellular to periplasm)	0.0282617	Reaction presence	0.55	0.510418	0.84127	0.368359
OXAMTC	oxamate transcarbamoylase	8.29342e-08	Reaction presence	0.35	0.48936	0.968254	0.176731
OXPTNDH	glutarate-semialdehyde:NAD+ oxidoreductase	0.0312124	Reaction presence	0.8	0.410391	0.460317	0.502426
PACCOAL2r	phenylacetate-CoA ligase (hydroxyphenylacetate)	0.0111903	Reaction presence	0.75	0.444262	0.968254	0.176731
PACCOALr	phenylacetate-CoA ligase	0.000120345	Reaction presence	0.6	0.502625	0.968254	0.176731
PDXPP	Pyridoxine 5-Phosphate Phosphatase	0.00955858	Reaction presence	0.5	0.512989	0.15873	0.368359
PECTICGALASEe	Pectic galactan (potato) degradation, extracellular	0.000353319	Reaction presence	0.45	0.510418	0.888889	0.316794
PECTIN_DEGe	Pectin degradation by extracellular endopolygalacturonase and pectinesterase, gut microbiota specific	4.23606e-06	Reaction presence	0.55	0.510418	0.984127	0.125988
PFK(ppi)	Pyrophosphate--fructose 6-phosphate 1-phosphotransferase, beta subunit (EC 2.7.1.90)	0.0092265	Reaction presence	0.85	0.366348	1	0
PHENOLt2r	Phenol reversible transport via proton symport	1.39661e-10	Reaction presence	0.05	0.223607	0.920635	0.272479
PHPB2	acetoacetyl-CoA reductase	4.45379e-05	Reaction presence	0.45	0.510418	0.920635	0.272479
PLIPA1A120	Phospholipase A1 (phosphatidate, n-C12:0)	0.00264229	Reaction presence	0.75	0.444262	0.984127	0.125988
PLIPA1A140	Phospholipase A1 (phosphatidate, n-C14:0)	0.00264229	Reaction presence	0.75	0.444262	0.984127	0.125988
PLIPA1A141	Phospholipase A1 (phosphatidate, n-C14:1)	0.00264229	Reaction presence	0.75	0.444262	0.984127	0.125988
PLIPA1A160	Phospholipase A1 (phosphatidate, n-C16:0)	0.00264229	Reaction presence	0.75	0.444262	0.984127	0.125988
PLIPA1A161	Phospholipase A1 (phosphatidate, n-C16:1)	0.00264229	Reaction presence	0.75	0.444262	0.984127	0.125988
PLIPA1A180	Phospholipase A1 (phosphatidate, n-C18:0)	0.00264229	Reaction presence	0.75	0.444262	0.984127	0.125988
PLIPA1A181	Phospholipase A1 (phosphatidate, n-C18:1)	0.00264229	Reaction presence	0.75	0.444262	0.984127	0.125988
PLIPA1E120	Phospholipase A1 (phosphatidylethanolamine, n-C12:0)	0.00264229	Reaction presence	0.75	0.444262	0.984127	0.125988
PLIPA1E140	Phospholipase A1 (phosphatidylethanolamine, n-C14:0)	0.00264229	Reaction presence	0.75	0.444262	0.984127	0.125988
PLIPA1E141	Phospholipase A1 (phosphatidylethanolamine, n-C14:1)	0.00264229	Reaction presence	0.75	0.444262	0.984127	0.125988
PLIPA1E160	Phospholipase A1 (phosphatidylethanolamine, n-C16:0)	0.00264229	Reaction presence	0.75	0.444262	0.984127	0.125988
PLIPA1E161	Phospholipase A1 (phosphatidylethanolamine, n-C16:1)	0.00264229	Reaction presence	0.75	0.444262	0.984127	0.125988
PLIPA1E180rev	Phospholipase A1 (phosphatidylethanolamine, n-C18:0), reversed	0.00264229	Reaction presence	0.75	0.444262	0.984127	0.125988
PLIPA1E181	Phospholipase A1 (phosphatidylethanolamine, n-C18:1)	0.00264229	Reaction presence	0.75	0.444262	0.984127	0.125988
PLIPA1G120	Phospholipase A1 (phosphatidylglycerol, n-C12:0)	0.00264229	Reaction presence	0.75	0.444262	0.984127	0.125988
PLIPA1G140	Phospholipase A1 (phosphatidylglycerol, n-C14:0)	0.00264229	Reaction presence	0.75	0.444262	0.984127	0.125988
PLIPA1G141	Phospholipase A1 (phosphatidylglycerol, n-C14:1)	0.00264229	Reaction presence	0.75	0.444262	0.984127	0.125988
PLIPA1G160	Phospholipase A1 (phosphatidylglycerol, n-C16:0)	0.00264229	Reaction presence	0.75	0.444262	0.984127	0.125988
PLIPA1G161	Phospholipase A1 (phosphatidylglycerol, n-C16:1)	0.00264229	Reaction presence	0.75	0.444262	0.984127	0.125988
PLIPA1G180	Phospholipase A1 (phosphatidylglycerol, n-C18:0)	0.00264229	Reaction presence	0.75	0.444262	0.984127	0.125988
PLIPA1G181	Phospholipase A1 (phosphatidylglycerol, n-C18:1)	0.00264229	Reaction presence	0.75	0.444262	0.984127	0.125988
PLIPA2A120	Phospholipase A2 (phosphatidate, n-C12:0)	0.00264229	Reaction presence	0.75	0.444262	0.984127	0.125988
PLIPA2A140	Phospholipase A2 (phosphatidate, n-C14:0)	0.00264229	Reaction presence	0.75	0.444262	0.984127	0.125988
PLIPA2A141	Phospholipase A2 (phosphatidate, n-C14:1)	0.00264229	Reaction presence	0.75	0.444262	0.984127	0.125988
PLIPA2A160	Phospholipase A2 (phosphatidate, n-C16:0)	0.00264229	Reaction presence	0.75	0.444262	0.984127	0.125988
PLIPA2A161	Phospholipase A2 (phosphatidate, n-C16:1)	0.00264229	Reaction presence	0.75	0.444262	0.984127	0.125988
PLIPA2A180	Phospholipase A2 (phosphatidate, n-C18:0)	0.00264229	Reaction presence	0.75	0.444262	0.984127	0.125988
PLIPA2A181	Phospholipase A2 (phosphatidate, n-C18:1)	0.00264229	Reaction presence	0.75	0.444262	0.984127	0.125988
PLIPA2E120	Phospholipase A2 (phosphatidylethanolamine, n-C12:0)	0.00264229	Reaction presence	0.75	0.444262	0.984127	0.125988
PLIPA2E140	Phospholipase A2 (phosphatidylethanolamine, n-C14:0)	0.00264229	Reaction presence	0.75	0.444262	0.984127	0.125988
PLIPA2E141	Phospholipase A2 (phosphatidylethanolamine, n-C14:1)	0.00264229	Reaction presence	0.75	0.444262	0.984127	0.125988
PLIPA2E160	Phospholipase A2 (phosphatidylethanolamine, n-C16:0)	0.00264229	Reaction presence	0.75	0.444262	0.984127	0.125988
PLIPA2E161	Phospholipase A2 (phosphatidylethanolamine, n-C16:1)	0.00264229	Reaction presence	0.75	0.444262	0.984127	0.125988
PLIPA2E180	Phospholipase A2 (phosphatidylethanolamine, n-C18:0)	0.00264229	Reaction presence	0.75	0.444262	0.984127	0.125988
PLIPA2E181	Phospholipase A2 (phosphatidylethanolamine, n-C18:1)	0.00264229	Reaction presence	0.75	0.444262	0.984127	0.125988
PLIPA2G120	Phospholipase A2 (phosphatidylglycerol, n-C12:0)	0.00264229	Reaction presence	0.75	0.444262	0.984127	0.125988
PLIPA2G140	Phospholipase A2 (phosphatidylglycerol, n-C14:0)	0.00264229	Reaction presence	0.75	0.444262	0.984127	0.125988
PLIPA2G141	Phospholipase A2 (phosphatidylglycerol, n-C14:1)	0.00264229	Reaction presence	0.75	0.444262	0.984127	0.125988
PLIPA2G160	Phospholipase A2 (phosphatidylglycerol, n-C16:0)	0.00264229	Reaction presence	0.75	0.444262	0.984127	0.125988
PLIPA2G161	Phospholipase A2 (phosphatidylglycerol, n-C16:1)	0.00264229	Reaction presence	0.75	0.444262	0.984127	0.125988
PLIPA2G180	Phospholipase A2 (phosphatidylglycerol, n-C18:0)	0.00264229	Reaction presence	0.75	0.444262	0.984127	0.125988
PLIPA2G181	Phospholipase A2 (phosphatidylglycerol, n-C18:1)	0.00264229	Reaction presence	0.75	0.444262	0.984127	0.125988
PMEVKc	Phosphomevalonate Kinase, Cytosol	0.0125367	Reaction presence	0.8	0.410391	0.412698	0.496274
PNTEH	(R)-Pantetheine Amidohydrolase	0.0432593	Reaction presence	0.65	0.48936	0.333333	0.475191
PPAtr	Propionate transport, diffusion	7.60321e-06	Reaction presence	0	0	0.650794	0.480548
PPCOAC	Propionyl-CoA carboxylase	0.00061833	Reaction presence	0.25	0.444262	0.746032	0.438776
PPCOA_FDX_OX	propanoyl-CoA:electron-transfer flavoprotein 2,3-oxidoreductase	0.0231342	Reaction presence	0.2	0.410391	0.555556	0.500895
PPIOAACL	Pyrophosphate:oxaloacetate carboxy-lyase (transphosphorylating)	0.00264229	Reaction presence	0.5	0.512989	0.126984	0.33563
PPPNDO	Phenylpropanoate Dioxygenase	0.0125488	Reaction presence	0.75	0.444262	0.365079	0.48532
PPRDNDH	Piperideine dehydrogenase	0.0312124	Reaction presence	0.8	0.410391	0.460317	0.502426
PRE3A	Cobalamin biosynthesis protein CobG	0.0172964	Reaction presence	0.25	0.444262	0.619048	0.489522
PREN	prenyl transferase	0.0092265	Reaction presence	0.85	0.366348	1	0
PTHPS	6-Pyruvoyltetrahydropterin Synthase	3.92654e-06	Reaction presence	0.25	0.444262	0.857143	0.352738
PYROX	pyruvate oxidase	0.0319631	Reaction presence	0.65	0.48936	0.31746	0.469227
RBK_Dr	D-ribulokinase (reversible)	0.0125488	Reaction presence	0.6	0.502625	0.238095	0.429339
RE2124C	Catechol O-Methyltransferase	0.00384029	Reaction presence	0.25	0.444262	0.68254	0.469227
RHAMNOGALURASEe_I	Rhamnogalacturonan I degradation, extracellular	2.53712e-06	Reaction presence	0.25	0.444262	0.873016	0.33563
RHAMNOGALURASEe_II	Rhamnogalacturonan II degradation, extracellular	1.4137e-06	Reaction presence	0.15	0.366348	0.825397	0.382677
S7P1K	CTP:Sedoheptulose 7-phosphate 1-phosphotransferase	0.0377013	Reaction presence	0.1	0.307794	0.412698	0.496274
SACALDACT	Sulfoacetaldehyde acetyltransferase	0.00012956	Reaction presence	0	0	0.555556	0.500895
SELRdmq	Selenate reductase (2-demethylmenaquinone)	0.0172964	Reaction presence	0.75	0.444262	0.380952	0.489522
SELRmq	Selenate reductase (Menaquinol)	0.0172964	Reaction presence	0.75	0.444262	0.380952	0.489522
SIAASE_OGLYCAN1e	Sialidase, mucin-type O-glycans, extracellular	3.72168e-06	Reaction presence	0.6	0.502625	1	0
SIAASE_OGLYCAN2e	Sialidase, mucin-type O-glycans, extracellular	3.72168e-06	Reaction presence	0.6	0.502625	1	0
SIAASE_OGLYCAN3e	Sialidase, mucin-type O-glycans, extracellular	3.72168e-06	Reaction presence	0.6	0.502625	1	0
SO3rDmq	Anaerobic dissimilatory sulfite reductase (Menaquinol)	0.0433919	Reaction presence	0	0	0.253968	0.438776
SQLErev	Squalene epoxidase, endoplasmic reticular (nad[c]), reversed	8.37247e-10	Reaction presence	0.05	0.223607	0.888889	0.316794
STS1	Steryl-Sulfatase	0.0414798	Reaction presence	0.9	0.307794	1	0
STS2	Steryl-Sulfatase	4.08552e-06	Reaction presence	0.05	0.223607	0.714286	0.455383
SUCCt	Succinate transport via diffusion	0.00328476	Reaction presence	0.9	0.307794	0.460317	0.502426
SUCCt2_2	succinate transport via proton symport (2 H)	0.0334994	Reaction presence	0.7	0.470162	0.365079	0.48532
SUCOAS1	succinate---CoA ligase	1.64128e-05	Reaction presence	0.15	0.366348	0.761905	0.429339
SUCOAS1c	Succinate--CoA ligase (GDP forming)	0.0103918	Reaction presence	0	0	0.349206	0.480548
SUCRt2	sucrose transport in via proton symport	0.0414798	Reaction presence	0.9	0.307794	1	0
TAURPYRAT	Taurine-pyruvate aminotransferase	0.00012956	Reaction presence	0	0	0.555556	0.500895
TCBO	Tricarballylate oxidase	0.0092265	Reaction presence	0.55	0.510418	0.190476	0.395831
TECA3S140	Myristoyl-lipoteichoic acid synthesis n=24 unlinked D-alanine substituted	0.0169687	Reaction presence	1	0	0.68254	0.469227
TECA3S160	Palmitoyl-lipoteichoic acid synthesis n=24 unlinked D-alanine substituted	0.0169687	Reaction presence	1	0	0.68254	0.469227
TECA3SAI15	Anteisopentadecanoyl-lipoteichoic acid synthesis n=24 unlinked D-alanine substituted	0.0169687	Reaction presence	1	0	0.68254	0.469227
TECA3SI14	Isotetradecanoyl-lipoteichoic acid synthesis n=24 unlinked D-alanine substituted	0.0169687	Reaction presence	1	0	0.68254	0.469227
TECA3SI15	Isopentadecanoyl-lipoteichoic acid synthesis n=24 unlinked D-alanine substituted	0.0169687	Reaction presence	1	0	0.68254	0.469227
TECA3SI16	Isohexadecanoyl-lipoteichoic acid synthesis n=24 unlinked D-alanine substituted	0.0169687	Reaction presence	1	0	0.68254	0.469227
THDPS	tetrahydrodipicolinate succinylase	0.0414798	Reaction presence	0.9	0.307794	1	0
THMDt4	Thymidine Transport in via Sodium Symport	0.000437029	Reaction presence	0.75	0.444262	1	0
THMP	Thiamin Phosphatase	0.0414798	Reaction presence	0.8	0.410391	0.968254	0.176731
THRAr	Threonine Aldolase	0.0092265	Reaction presence	0.85	0.366348	1	0
THYMDt	Thymidine transport reversible	9.29416e-05	Reaction presence	0.65	0.48936	0.142857	0.352738
THYMDtr2	Transport of Thymidine	0.000437029	Reaction presence	0.05	0.223607	0.571429	0.498847
TMAORmq	Trimethylamine-N-oxide reductase (Menaquinol)	0.0228956	Reaction presence	0.55	0.510418	0.222222	0.419079
TMDSf	thymidylate synthase (Flavin-dependent)	0.0377013	Reaction presence	0.1	0.307794	0.412698	0.496274
TMDSf2	thymidylate synthase (Flavin-dependent, NAD)	1.4137e-06	Reaction presence	0.5	0.512989	0.984127	0.125988
TREabc	trehalose transport via ABC system	0.000120345	Reaction presence	0.65	0.48936	0.984127	0.125988
TSULt2	Thiosulfate transport in via proton symport	0.00446616	Reaction presence	0	0	0.396825	0.493169
TYRt	L-Tyrosine Transport	0.00220988	Reaction presence	0.2	0.410391	0	0
UCA7bHSDHe	7-beta hydroxysteroid dehydrogenase, NAD+ dependent, ursocholate specific	0.000512313	Reaction presence	0.6	0.502625	0.952381	0.214669
UDCA7bHSDHe	7-beta hydroxysteroid dehydrogenase, NAD+ dependent, ursodiol specific	0.000512313	Reaction presence	0.6	0.502625	0.952381	0.214669
UGLYCH	Ureidoglycolate hydrolase	0.024414	Reaction presence	0.75	0.444262	0.396825	0.493169
UP4GH	P1,P4-Bis(5-nucleosyl)-tetraphosphate nucleotidohydrolase	0.0414798	Reaction presence	0.9	0.307794	1	0
URIt2	uridine transport in via proton symport	0.00061833	Reaction presence	0.75	0.444262	0.253968	0.438776
URIt4	Uridine Transport in via Sodium Symport	0.00917077	Reaction presence	0.75	0.444262	0.349206	0.480548
VALO	Valine oxidation by gut bacteria	8.0869e-05	Reaction presence	0.7	0.470162	1	0
XYLUGLC_DEGe	Xyluglucan degradation, gut microbiota specific	4.44281e-05	Reaction presence	0.3	0.470162	0.84127	0.368359
r0085	2-Oxoglutaramate Amidohydrolase	1.4137e-06	Reaction presence	0.45	0.510418	0.968254	0.176731
r0389	Pyridoxine:Oxygen Oxidoreductase (Deaminating)	3.05964e-07	Reaction presence	0.35	0.48936	0.952381	0.214669
r0391	Nicotinate D-Ribonucleotide:Pyrophosphate Phosphoribosyltransferase	0.0169687	Reaction presence	0.7	0.470162	0.333333	0.475191
r0488	(R)-Mevalonate:NADP+ Oxidoreductase (Coa Acylating)	0.000350901	Reaction presence	0.75	0.444262	0.238095	0.429339
r0584	Deamino-NAD+ Nucleotidohydrolase	0.0169687	Reaction presence	0.7	0.470162	0.333333	0.475191
r1314	Fatty Acid Synthase Polyunsaturated Fatty Acid Biosynthesis	0.0212819	Reaction presence	0.05	0.223607	0.380952	0.489522
12PPDSDH	S Propane 1 2 diol dehydratase	0.000316978	Total reaction abundance	0.204496	0.181399	0.0597817	0.0690685
12PPDt	S-Propane-1,2-diol facilitated transport	0.0119587	Total reaction abundance	0.209184	0.17324	0.328462	0.168632
12aHSDHe	12-alpha hydroxysteroid dehydrogenase, NAD+ dependent, cholate specific	8.23066e-05	Total reaction abundance	0.0279974	0.0388637	0.0961952	0.081102
13PPDHr	1,3-propanediol dehydrogenase, reversible	2.42074e-06	Total reaction abundance	0.0762265	0.0751838	0.00417868	0.0104746
13PPDt	1,3-propanediol transporter via diffusion	2.42074e-06	Total reaction abundance	0.0762265	0.0751838	0.00417868	0.0104746
15DAPt	1,5-Diaminopentane (cadaverine) export	0.000260014	Total reaction abundance	0.116193	0.166404	0.00478301	0.0163259
1H2NPTH	Salicylate hydroxylase (EC 1.14.13.1)	0.00774336	Total reaction abundance	0.0478976	0.0793218	0.00505127	0.0101071
1P4H2CBXLAH	1-Pyrroline-4-hydroxy-2-carboxylate aminohydrolase (decyclizing)	0.00693193	Total reaction abundance	0.26861	0.207505	0.124558	0.0861588
25K5O2AI	2-Oxo-2,5-dihydrofuran-5-acetate delta3-delat2-isomerase	0.0110156	Total reaction abundance	0.066299	0.106686	0.00459221	0.0117658
26DAPLLAT	L,L-diaminopimelate aminotransferase	0.000687642	Total reaction abundance	0.371711	0.346361	0.710883	0.196165
26DAPLLATi	L,L-diaminopimelate aminotransferase (irreversible)	5.15426e-05	Total reaction abundance	0.0981644	0.129321	0.00536835	0.00950529
2DH3DGLCA	2-dehydro-3-deoxyglucarate aldolase (EC 4.1.2.20)	0.00617883	Total reaction abundance	0.185804	0.245904	0.0141407	0.0269438
2HBO	2-Hydroxybutyrate:NAD+ Oxidoreductase	9.00849e-05	Total reaction abundance	0.265041	0.159322	0.0929532	0.0833219
2HMCOXT	4-oxalocrotonate tautomerase	1.18046e-05	Total reaction abundance	0.286996	0.273223	0.0333815	0.0538918
2MMALD	(R)-2-methylmalate dehydratase	0.0018867	Total reaction abundance	0.112042	0.199324	0.199744	0.147065
2MMALD2	3-isopropylmalate/(R)-2-methylmalate dehydratase	0.0018867	Total reaction abundance	0.112042	0.199324	0.199744	0.147065
2OBUTt2r	2-Oxobutanoate transport via proton symport, reversible	0.0027735	Total reaction abundance	0.225991	0.181128	0.383248	0.16831
2S6HCC	2 succinyl 6 hydroxy 2 4 cyclohexadiene 1 carboxylate synthase	3.92517e-05	Total reaction abundance	0.0157469	0.02022	0.0712259	0.0684665
33HPHACt2r	3-Hydroxyphenylacetate transport in via proton symport reversible	1.17773e-06	Total reaction abundance	0.137264	0.119888	0.0308058	0.0521728
34DCCBR	protocatechuate 3,4-dioxygenase	0.0110156	Total reaction abundance	0.06578	0.10547	0.00453335	0.0116601
34DHOXPEGOX	3, 4-Dihydroxyphenylethyleneglycol:NAD+ Oxidoreductase	0.0287145	Total reaction abundance	0.276104	0.164674	0.177286	0.141039
34DHPHAt2r	(3,4-dihydroxyphenyl)acetate transport in via proton symport reversible	1.30721e-06	Total reaction abundance	0.137418	0.119823	0.0310186	0.0521569
34DHPHEt2	L-Dopa transport in via proton symport	1.56861e-05	Total reaction abundance	0.189753	0.205084	0.0129227	0.0278009
34HPPOR	4-Hydroxyphenylpyruvate:Oxygen Oxidoreductase	0.0255357	Total reaction abundance	0.0394456	0.0726312	0.0037831	0.00824667
35DACAPDH	L-3,5-diaminohexanoate dehydrogenase	0.00295866	Total reaction abundance	0.0260001	0.113933	0.00925594	0.0112039
36DAHXI	(3S)-3,6-Diaminohexanoate 5,6-aminomutase	6.95987e-06	Total reaction abundance	0.0356393	0.113233	0.114732	0.112158
3CARLPDH	3-Carboxy-1-hydroxypropyl-ThPP:lipoamide	2.42074e-06	Total reaction abundance	0.287827	0.278388	0.04949	0.0986981
3DGUR	3-Dehydro-L-gulonate:NAD+ 2-oxidoreductase	0.000102171	Total reaction abundance	0.219027	0.190633	0.0363801	0.0505432
3HAD10M11	10-methyl-3-hydroxy-undecanoyl-ACP hydro-lyase	0.0384744	Total reaction abundance	0.546612	0.283202	0.732776	0.148138
3HAD121	3-hydroxyacyl-[acyl-carrier-protein] dehydratase (n-C12:1)	9.00849e-05	Total reaction abundance	0.0946492	0.0929831	0.018587	0.0211106
3HAD12M13	12-methyl-3-hydroxy-tridecanoyl-ACP hydro-lyase	0.0384744	Total reaction abundance	0.546612	0.283202	0.732776	0.148138
3HAD141	3-hydroxyacyl-[acyl-carrier-protein] dehydratase (n-C14:1)	9.00849e-05	Total reaction abundance	0.0946492	0.0929831	0.018587	0.0211106
3HAD14M15	14-methyl-3-hydroxy-pentadecanoyl-ACP hydro-lyase	0.0384744	Total reaction abundance	0.546612	0.283202	0.732776	0.148138
3HAD161	3-hydroxyacyl-[acyl-carrier-protein] dehydratase (n-C16:1)	9.00849e-05	Total reaction abundance	0.0946492	0.0929831	0.018587	0.0211106
3HAD181	3-hydroxyacyl-[acyl-carrier-protein] dehydratase (n-C18:1)	9.00849e-05	Total reaction abundance	0.0946492	0.0929831	0.018587	0.0211106
3HAD4M5	4-methyl-3-hydroxy-pentanoyl-ACP hydro-lyase	0.0384744	Total reaction abundance	0.546612	0.283202	0.732776	0.148138
3HAD6M7	6-methyl-3-hydroxy-heptanoyl-ACP hydro-lyase	0.0384744	Total reaction abundance	0.546612	0.283202	0.732776	0.148138
3HAD8M9	8-methyl-3-hydroxy-nonanoyl-ACP hydro-lyase	0.0384744	Total reaction abundance	0.546612	0.283202	0.732776	0.148138
3HCINNMH	3-hydroxycinnamate hydroxylase	0.000737734	Total reaction abundance	0.138053	0.187049	0.00701112	0.0194181
3HCINNMt2r	3-hydroxycinnamic acid transport in via proton symport reversible	0.0252531	Total reaction abundance	0.0324167	0.0599179	0.00211457	0.00536418
3HLYTCL	3-Hydroxy-L-Tyrosine Carboxy-Lyase	1.56861e-05	Total reaction abundance	0.189753	0.205084	0.0129227	0.0278009
3HPHACOX	3-Hydroxyphenylacetate,NADH:oxygen oxidoreductase (3-hydroxylating)	1.17773e-06	Total reaction abundance	0.137264	0.119888	0.0308058	0.0521728
3HPPD	3-Hydroxypropionate Dehydrogenase	0.000917609	Total reaction abundance	0.0786837	0.120026	0.00560276	0.0155827
3HPPPNH	3-(3-hydroxy-phenyl)propionate hydroxylase	0.000737734	Total reaction abundance	0.138053	0.187049	0.00701112	0.0194181
3KGK	3-keto-L-gulonate kinase	0.0314284	Total reaction abundance	0.0292066	0.0347244	0.0163353	0.0434404
3MASPL	Methylaspartase	7.39135e-05	Total reaction abundance	0.0561405	0.0956758	0.00248821	0.0101722
3MOBDC2	Branched-chain alpha-keto acid dehydrogenase, E1 component, beta subunit (EC 1.2.4.4)	0.0339085	Total reaction abundance	0.0372963	0.0580983	0.0173769	0.0439666
3MOPDC2	3 methyl 2 oxopentanoate decarboxylase	0.0339085	Total reaction abundance	0.0372963	0.0580983	0.0173769	0.0439666
3MOPt2r	3-Methyl-2-oxopentanoate transport via proton symport reversible	0.00057752	Total reaction abundance	0.167729	0.120755	0.0735948	0.0714894
3OAS121	3-oxoacyl-[acyl-carrier-protein] synthase (n-C12:1)	0.000731201	Total reaction abundance	0.217168	0.159773	0.0890453	0.0790574
3OAS141	3-oxoacyl-[acyl-carrier-protein] synthase (n-C14:1)	0.000731201	Total reaction abundance	0.217168	0.159773	0.0890453	0.0790574
3OAS161	3-oxoacyl-[acyl-carrier-protein] synthase (n-C16:1)	0.000731201	Total reaction abundance	0.217168	0.159773	0.0890453	0.0790574
3OAS181	3-oxoacyl-[acyl-carrier-protein] synthase (n-C18:1)	0.000731201	Total reaction abundance	0.217168	0.159773	0.0890453	0.0790574
3OXCOAT	3-oxoadipyl-CoA thiolase	0.000689488	Total reaction abundance	0.0933919	0.133958	0.00428039	0.0159764
4ABZt2	4-aminobenzoic acid transport via proton symport	0.000116291	Total reaction abundance	0.262225	0.190535	0.0858741	0.0704076
4C2HM6SADH	4 carboxy 2 hydroxymuconate 6 semialdehyde dehydrogenase	3.42847e-05	Total reaction abundance	0.125871	0.126989	0.0242576	0.0481441
4HOXPACDt2r	(4-hydroxyphenyl)acetaldehyde transport in via proton symport reversible	0.000381714	Total reaction abundance	0.114068	0.136617	0.00828632	0.020263
4HP34DHPD	4-hydroxyphenylacetate,nadh[c]:oxygen oxidoreductase (3-hydroxylating)	1.17773e-06	Total reaction abundance	0.137264	0.119888	0.0308058	0.0521728
4HPROI	trans-4-Hydroxy-L-proline 2-epimerase	0.0486137	Total reaction abundance	0.0626443	0.0738009	0.0240738	0.0454096
4HPRO_LTt	trans-4-hydroxy-L-proline transport	3.06821e-07	Total reaction abundance	0.00938158	0.0108064	0.0939449	0.0681503
4MOPDC2	4-methyl-2-oxopentanoate decarboxylase	0.0339085	Total reaction abundance	0.0372963	0.0580983	0.0173769	0.0439666
4NTPPH2	4-Nitrophenyl phosphate phosphohydrolase	4.82996e-05	Total reaction abundance	0.476989	0.266737	0.780531	0.166968
5A3OHEXCLE	3-keto-5-aminohexanoate cleavage enzyme	0.00295866	Total reaction abundance	0.0260001	0.113933	0.00925594	0.0112039
5C2O3EDDC	5 carboxy 2 oxohept 3 enedioate decarboxylation	1.2267e-05	Total reaction abundance	0.12565	0.115592	0.0382463	0.0928869
5CM2HMUDI	5 carboxymethyl 2 hydroxymuconate delta isomerase	5.04291e-05	Total reaction abundance	0.126231	0.126833	0.0254036	0.0476772
5DGCLURI	5-deoxy-glucuronate isomerase (EC 5.3.1.-)	3.74224e-06	Total reaction abundance	0.200643	0.150856	0.0447347	0.0511781
5DGLCNR	5-dehydro-D-gluconate reductase	0.0150727	Total reaction abundance	0.104097	0.166341	0.144931	0.121892
5DOAN	5-deoxyadenosine nuclosidase	1.13499e-06	Total reaction abundance	0.474616	0.277792	0.133654	0.104106
5GLUP5T1	(5-Glutamyl)-peptide:amino-acid 5-glutamyltransferase	2.39043e-06	Total reaction abundance	0.297397	0.275351	0.0551188	0.0660324
5GLUP5T2	(5-Glutamyl)-peptide:amino-acid 5-glutamyltransferase	2.39043e-06	Total reaction abundance	0.297397	0.275351	0.0551188	0.0660324
5HLTDL	5-Hydroxy-L-Tryptophan Decarboxy-Lyase	1.56861e-05	Total reaction abundance	0.189753	0.205084	0.0129227	0.0278009
5HTRPt2	L-Dopa transport in via proton symport	1.56861e-05	Total reaction abundance	0.189753	0.205084	0.0129227	0.0278009
5HXKYNDCL	5-Hydroxykynurenamine Decarboxy-Lyase	1.56861e-05	Total reaction abundance	0.189753	0.205084	0.0129227	0.0278009
5MTAte	Transport of 5-S-Methyl-5-Thioadenosine	0.000183839	Total reaction abundance	0.106675	0.145286	0.00622025	0.0165569
5MTHCYST	Methyltransferase	6.64713e-07	Total reaction abundance	0.397891	0.318376	0.0657374	0.0696486
6P3HXI	6-phospho-3-hexuloisomerase	0.000731201	Total reaction abundance	0.214936	0.130694	0.0985868	0.0765591
6PGALSZ	6-phospho-beta-galactosidase	0.0103283	Total reaction abundance	0.0566417	0.0853794	0.0042019	0.00869298
6PGALSZ2i	6-phospho-beta-galactosidase	0.00403327	Total reaction abundance	0.133206	0.186244	0.0266094	0.0422032
6PHBG	6-phospho-beta-glucosidase	0.00021752	Total reaction abundance	0.576072	0.184903	0.370403	0.154507
6PHBG2	Salicin 6 phosphate glucohydrolase	6.64899e-07	Total reaction abundance	0.552656	0.194643	0.222516	0.141111
AACGLYDH	aldehyde dehydrogenase (aminoacetaldehyde, nad[c])	0.000417411	Total reaction abundance	0.330404	0.181499	0.159636	0.095989
AACPS6	acyl-[acyl-carrier-protein] synthetase (n-C18:0)	0.00909957	Total reaction abundance	0.112171	0.127288	0.183215	0.114821
AACPS7	acyl-[acyl-carrier-protein] synthetase (n-C12:0)	0.00476299	Total reaction abundance	0.906999	0.0788169	0.817094	0.13071
AACTOOR	Aminoacetone:Oxygen Oxidoreductase (Deaminating) (Flavin-Containing)	0.000381714	Total reaction abundance	0.114068	0.136617	0.00828632	0.020263
AB6PGH	Arbutin 6-phosphate glucohydrolase	6.64899e-07	Total reaction abundance	0.552656	0.194643	0.222516	0.141111
AB6PGH2	Arbutin 6-phosphate glucohydrolase	6.64899e-07	Total reaction abundance	0.552656	0.194643	0.222516	0.141111
ABTA	4-aminobutyrate transaminase	0.000332971	Total reaction abundance	0.0925082	0.127563	0.00648391	0.00861376
ABTAr	4-aminobutyrate transaminase	5.04291e-05	Total reaction abundance	0.153516	0.174309	0.0365806	0.0492122
ABTDG	D-arabitol dehydrogenase	0.00487747	Total reaction abundance	0.0613721	0.103324	0.00352885	0.0102638
ABTOXy	L-arabinitol:NADP oxidoreductase	0.00297366	Total reaction abundance	0.428329	0.248598	0.232919	0.123569
ABUTD	Aminobutyraldehyde Dehydrogenase	5.71277e-05	Total reaction abundance	0.614992	0.249313	0.321988	0.155212
ABUTR	4-Aminobutyraldehyde:nad[c]+ oxidoreductase	0.000417411	Total reaction abundance	0.330404	0.181499	0.159636	0.095989
ABUTt2	4-aminobutyrate reversible transport in via proton symport, irreversible	0.0165673	Total reaction abundance	0.0992844	0.155559	0.0122612	0.017638
AC2DHOR	gluconate 2-dehydrogenase (acceptor)	0.0384744	Total reaction abundance	0.070636	0.0907072	0.0245411	0.0449713
ACACCTr	Acetyl-CoA:acetoacetyl-CoA transferase, reversible	0.000316978	Total reaction abundance	0.219006	0.175357	0.0793793	0.0784309
ACACT1r	Acetyl Coenzyme A C-Acetyltransferase	3.13404e-05	Total reaction abundance	0.498998	0.238896	0.221425	0.13124
ACACT2r	acetyl-CoA C-acyltransferase (butanoyl-CoA) (r)	2.42074e-06	Total reaction abundance	0.536906	0.214911	0.228132	0.138512
ACACT3r	acetyl-CoA C-acyltransferase (hexanoyl-CoA) (r)	2.51578e-06	Total reaction abundance	0.533421	0.213585	0.227953	0.138343
ACACT4r	acetyl-CoA C-acyltransferase (octanoyl-CoA) (r)	2.51578e-06	Total reaction abundance	0.533421	0.213585	0.227953	0.138343
ACACT5r	acetyl-CoA C-acyltransferase (decanoyl-CoA) (r)	2.51578e-06	Total reaction abundance	0.533421	0.213585	0.227953	0.138343
ACACT6r	acetyl-CoA C-acyltransferase (dodecanoyl-CoA) (r)	0.000100147	Total reaction abundance	0.464253	0.243239	0.209381	0.131932
ACACT7r	acetyl-CoA C-acyltransferase (tetradecanoyl-CoA) (r)	0.000100147	Total reaction abundance	0.464253	0.243239	0.209381	0.131932
ACACt2	Acetoacetate Transport via Proton Symport	0.000706967	Total reaction abundance	0.111647	0.127337	0.0348427	0.0483308
ACALD	acetaldehyde dehydrogenase (acetylating)	1.58198e-06	Total reaction abundance	0.62614	0.210723	0.268209	0.153687
ACALDt	Acetaldehyde Reversible Transport	1.84617e-05	Total reaction abundance	0.715415	0.221826	0.40987	0.178197
ACCOAC2	Acetyl-CoA carbolylase	0.00537783	Total reaction abundance	0.000594866	0.00229686	0	0
ACCOACL	Acetyl-CoA:carbon-dioxide ligase (ADP-forming)	0.000136715	Total reaction abundance	0.856198	0.183583	0.670551	0.193547
ACCOAL	Acetate Coenzyme A Ligase (ADP-Forming)	0.000327472	Total reaction abundance	0.225412	0.255026	0.0441506	0.058869
ACCOAL2	Acetate:CoA ligase (ADP-forming)	0.000599315	Total reaction abundance	0.00818442	0.0274785	0.00970789	0.0105939
ACEDIPIT	Acetyl-L,L-diaminopimelate aminotransferase	0.000347015	Total reaction abundance	0.24689	0.268829	0.028896	0.0476825
ACGALK3	N-acetylgalactosamine kinase (6-phosphate)	2.71121e-06	Total reaction abundance	0.0156834	0.0351859	0.136256	0.135081
ACGALt2r	N-acetylgalactosamine reversible transport via proton symport	0.0275804	Total reaction abundance	0.177358	0.256667	0.212655	0.149947
ACGAM2E	N-Acetylglucosamine 2-Epimerase	2.6273e-06	Total reaction abundance	0.194562	0.228455	0.576396	0.180794
ACGAMH	N-Acetyl-D-glucosamine amidohydrolase	2.6285e-07	Total reaction abundance	0.0037949	0.00717039	0.123347	0.148818
ACGAMPM	Phosphoacetylglucosamine Mutase	9.29362e-05	Total reaction abundance	0.252373	0.158651	0.0881539	0.107193
ACGAMT	UDP-N-acetylglucosamine:undecaprenylphosphate N-acetylglucosamine -1-phosphate transferase	0.00672998	Total reaction abundance	0.692024	0.221205	0.55135	0.163316
ACGApts	N-Acetyl-D-glucosamine transport via PEP:Pyr PTS	2.0013e-06	Total reaction abundance	0.683531	0.215985	0.285312	0.192635
ACLDC	acetolactate decarboxylase	5.98896e-05	Total reaction abundance	0.229256	0.199515	0.0288355	0.0473747
ACMANAtr	N-acetyl-D-mannosamine proton symport	3.02419e-07	Total reaction abundance	0.000772975	0.00158775	0.0288703	0.0655856
ACNAMt2r	N-acetylneuraminate proton symport, reversible	9.3253e-07	Total reaction abundance	0	0	0.0080613	0.0122184
ACOAAGPAT140	myristoyl-1-acylglycerol-3-phosphate O-acyltransferase	0.00476299	Total reaction abundance	0.906999	0.0788169	0.81715	0.130688
ACOAAGPAT160	palmitoyl-1-acylglycerol-3-phosphate O-acyltransferase	0.00476299	Total reaction abundance	0.906999	0.0788169	0.81715	0.130688
ACOAAGPAT180	stearoyl-1-acylglycerol-3-phosphate O-acyltransferase	0.00476299	Total reaction abundance	0.906999	0.0788169	0.81715	0.130688
ACOAAGPATAI15	anteisopentadecanoyl-1-acylglycerol-3-phosphate O-acyltransferase	0.00476299	Total reaction abundance	0.906999	0.0788169	0.81715	0.130688
[truncated: 63,968 more rows]

## Sheet: Supplementary_Table_5
Supplementary Table 5: Capabilities to secrete metabolites in dependency on study group.
[truncated: 233 more rows]

[truncated: 2 more sheets: Supplementary_Table_6, Supplementary_Table_7]
